# Supplementary material for: Assessment of Physicochemical, Microbiological and Toxicological Hazards at an Illegal Landfill in Central Poland
Source: Int J Environ Res Public Health. 2022 Apr 15;19(8):4826. doi: 10.3390/ijerph19084826 (PMC9027659; doi:10.3390/ijerph19084826)
Supplement: Supplementary file 1 [file ijerph-19-04826-s001.zip]

Archive with 9 entries (9 files):
- Figure S1.tif
- Figure S2.tif
- Table S1.pdf
- Table S2.pdf
- Table S3.pdf
- Table S4.xlsx
- Table S5.xlsx
- Table S6.pdf
- Table S7.xlsx
