# Supplementary material for: Assessment of Physicochemical, Microbiological and Toxicological Hazards at an Illegal Landfill in Central Poland
Source: Int J Environ Res Public Health. 2022 Apr 15;19(8):4826. doi: 10.3390/ijerph19084826 (PMC9027659; doi:10.3390/ijerph19084826)
Supplement: Supplementary file 1 [file ijerph-19-04826-s001.zip › Table S4.xlsx]

## Sheet: Tmp export tabular
Species (Aggregated)	Taxonomy	Air Abundance	Leachate Abundance	Soil Abundance
{Unknown Family} YLA114	k__Archaea, p__[Parvarchaeota], c__[Parvarchaea], o__YLA114, f__, g__, s__	0	0	8.35108e-05
{Unknown Phylum} Bacteria	k__Bacteria, p__, c__, o__, f__, g__, s__	0	0	8.35108e-05
{Unknown Species} Deinococcus	k__Bacteria, p__[Thermi], c__Deinococci, o__Deinococcales, f__Deinococcaceae, g__Deinococcus, s__	5.6885e-05	0	4.17554e-05
{Unknown Species} B-42	k__Bacteria, p__[Thermi], c__Deinococci, o__Deinococcales, f__Trueperaceae, g__B-42, s__	0.00011377	0.00200081	0.00212953
{Unknown Species} Truepera	k__Bacteria, p__[Thermi], c__Deinococci, o__Deinococcales, f__Trueperaceae, g__Truepera, s__	3.79233e-05	0	0
{Unknown Species} Meiothermus	k__Bacteria, p__[Thermi], c__Deinococci, o__Thermales, f__Thermaceae, g__Meiothermus, s__	7.58466e-05	0	0
{Unknown Genus} Ellin6075	k__Bacteria, p__Acidobacteria, c__[Chloracidobacteria], o__RB41, f__Ellin6075, g__, s__	0	0	0.00881039
{Unknown Order} Acidobacteria-6	k__Bacteria, p__Acidobacteria, c__Acidobacteria-6, o__, f__, g__, s__	0	0	0.00171197
{Unknown Family} CCU21	k__Bacteria, p__Acidobacteria, c__Acidobacteria-6, o__CCU21, f__, g__, s__	0	0	0.000417554
{Unknown Family} iii1-15	k__Bacteria, p__Acidobacteria, c__Acidobacteria-6, o__iii1-15, f__, g__, s__	0	0	0.00701491
{Unknown Genus} mb2424	k__Bacteria, p__Acidobacteria, c__Acidobacteria-6, o__iii1-15, f__mb2424, g__, s__	0	0	0.00225479
{Unknown Genus} RB40	k__Bacteria, p__Acidobacteria, c__Acidobacteria-6, o__iii1-15, f__RB40, g__, s__	0	0	0.00171197
{Unknown Family} DS-18	k__Bacteria, p__Acidobacteria, c__iii1-8, o__DS-18, f__, g__, s__	0	0	0.000208777
{Unknown Genus} PAUC26f	k__Bacteria, p__Acidobacteria, c__Solibacteres, o__Solibacterales, f__PAUC26f, g__, s__	0	0	0.000250532
{Unknown Family} Sva0725	k__Bacteria, p__Acidobacteria, c__Sva0725, o__Sva0725, f__, g__, s__	0	0	8.35108e-05
{Unknown Family} Acidimicrobiales	k__Bacteria, p__Actinobacteria, c__Acidimicrobiia, o__Acidimicrobiales, f__, g__, s__	0.00045508	0.00101165	0.0446365
{Unknown Genus} C111	k__Bacteria, p__Actinobacteria, c__Acidimicrobiia, o__Acidimicrobiales, f__C111, g__, s__	0.00034131	0.00105661	0.00455134
{Unknown Genus} EB1017	k__Bacteria, p__Actinobacteria, c__Acidimicrobiia, o__Acidimicrobiales, f__EB1017, g__, s__	0	0	0.000167022
{Unknown Genus} Microthrixaceae	k__Bacteria, p__Actinobacteria, c__Acidimicrobiia, o__Acidimicrobiales, f__Microthrixaceae, g__, s__	5.6885e-05	0.000427139	0
{Unknown Order} Actinobacteria	k__Bacteria, p__Actinobacteria, c__Actinobacteria, o__, f__, g__, s__	0.00182032	0	0.000292288
{Unknown Family} Actinomycetales	k__Bacteria, p__Actinobacteria, c__Actinobacteria, o__Actinomycetales, f__, g__, s__	0.00102393	0.00424891	0.00292288
{Unknown Genus} ACK-M1	k__Bacteria, p__Actinobacteria, c__Actinobacteria, o__Actinomycetales, f__ACK-M1, g__, s__	0	0	0.000167022
{Unknown Species} Actinomyces	k__Bacteria, p__Actinobacteria, c__Actinobacteria, o__Actinomycetales, f__Actinomycetaceae, g__Actinomyces, s__	3.79233e-05	0	0
{Unknown Species} N09	k__Bacteria, p__Actinobacteria, c__Actinobacteria, o__Actinomycetales, f__Actinomycetaceae, g__N09, s__	0.000265463	0	0.00150319
{Unknown Species} Brevibacterium	k__Bacteria, p__Actinobacteria, c__Actinobacteria, o__Actinomycetales, f__Brevibacteriaceae, g__Brevibacterium, s__	3.79233e-05	0	0
aureum	k__Bacteria, p__Actinobacteria, c__Actinobacteria, o__Actinomycetales, f__Brevibacteriaceae, g__Brevibacterium, s__aureum	7.58466e-05	0	0
{Unknown Species} Corynebacterium	k__Bacteria, p__Actinobacteria, c__Actinobacteria, o__Actinomycetales, f__Corynebacteriaceae, g__Corynebacterium, s__	0.000189617	0	0.000208777
{Unknown Genus} Geodermatophilaceae	k__Bacteria, p__Actinobacteria, c__Actinobacteria, o__Actinomycetales, f__Geodermatophilaceae, g__, s__	3.79233e-05	0	0
{Unknown Species} Gordonia	k__Bacteria, p__Actinobacteria, c__Actinobacteria, o__Actinomycetales, f__Gordoniaceae, g__Gordonia, s__	0	0	8.35108e-05
{Unknown Species} Terracoccus	k__Bacteria, p__Actinobacteria, c__Actinobacteria, o__Actinomycetales, f__Intrasporangiaceae, g__Terracoccus, s__	0.00695893	0.000382177	0.00229655
{Unknown Genus} Kineosporiaceae	k__Bacteria, p__Actinobacteria, c__Actinobacteria, o__Actinomycetales, f__Kineosporiaceae, g__, s__	1.89617e-05	0	0.0271828
{Unknown Genus} Microbacteriaceae	k__Bacteria, p__Actinobacteria, c__Actinobacteria, o__Actinomycetales, f__Microbacteriaceae, g__, s__	0.00608669	0.00510319	0.00325692
jenensis	k__Bacteria, p__Actinobacteria, c__Actinobacteria, o__Actinomycetales, f__Microbacteriaceae, g__Agrococcus, s__jenensis	3.79233e-05	0.000539544	8.35108e-05
{Unknown Species} Clavibacter	k__Bacteria, p__Actinobacteria, c__Actinobacteria, o__Actinomycetales, f__Microbacteriaceae, g__Clavibacter, s__	3.79233e-05	0	0
{Unknown Species} Leucobacter	k__Bacteria, p__Actinobacteria, c__Actinobacteria, o__Actinomycetales, f__Microbacteriaceae, g__Leucobacter, s__	0.00034131	0.00717144	0.00292288
{Unknown Species} Microbacterium	k__Bacteria, p__Actinobacteria, c__Actinobacteria, o__Actinomycetales, f__Microbacteriaceae, g__Microbacterium, s__	3.79233e-05	0	0
chocolatum	k__Bacteria, p__Actinobacteria, c__Actinobacteria, o__Actinomycetales, f__Microbacteriaceae, g__Microbacterium, s__chocolatum	5.6885e-05	0.00157367	0.000417554
{Unknown Genus} Micrococcaceae	k__Bacteria, p__Actinobacteria, c__Actinobacteria, o__Actinomycetales, f__Micrococcaceae, g__, s__	0.0295233	0	0.005804
{Unknown Species} Arthrobacter	k__Bacteria, p__Actinobacteria, c__Actinobacteria, o__Actinomycetales, f__Micrococcaceae, g__Arthrobacter, s__	0	0	0.000668086
psychrolactophilus	k__Bacteria, p__Actinobacteria, c__Actinobacteria, o__Actinomycetales, f__Micrococcaceae, g__Arthrobacter, s__psychrolactophilus	3.79233e-05	0	0.00108564
tumbae	k__Bacteria, p__Actinobacteria, c__Actinobacteria, o__Actinomycetales, f__Micrococcaceae, g__Arthrobacter, s__tumbae	0.00166863	0	0.000417554
palustris	k__Bacteria, p__Actinobacteria, c__Actinobacteria, o__Actinomycetales, f__Micrococcaceae, g__Kocuria, s__palustris	0.00106185	0	0
{Unknown Species} Nesterenkonia	k__Bacteria, p__Actinobacteria, c__Actinobacteria, o__Actinomycetales, f__Micrococcaceae, g__Nesterenkonia, s__	0.00134628	0	0
{Unknown Genus} Micromonosporaceae	k__Bacteria, p__Actinobacteria, c__Actinobacteria, o__Actinomycetales, f__Micromonosporaceae, g__, s__	0	0	0.000208777
{Unknown Species} Actinocatenispora	k__Bacteria, p__Actinobacteria, c__Actinobacteria, o__Actinomycetales, f__Micromonosporaceae, g__Actinocatenispora, s__	5.6885e-05	0	4.17554e-05
{Unknown Species} Actinoplanes	k__Bacteria, p__Actinobacteria, c__Actinobacteria, o__Actinomycetales, f__Micromonosporaceae, g__Actinoplanes, s__	0	0	8.35108e-05
{Unknown Species} Verrucosispora	k__Bacteria, p__Actinobacteria, c__Actinobacteria, o__Actinomycetales, f__Micromonosporaceae, g__Verrucosispora, s__	0.00022754	0	0.00471836
{Unknown Species} Mycobacterium	k__Bacteria, p__Actinobacteria, c__Actinobacteria, o__Actinomycetales, f__Mycobacteriaceae, g__Mycobacterium, s__	0	0	0.00054282
{Unknown Species} Nocardia	k__Bacteria, p__Actinobacteria, c__Actinobacteria, o__Actinomycetales, f__Nocardiaceae, g__Nocardia, s__	0	0	0.000793353
{Unknown Species} Rhodococcus	k__Bacteria, p__Actinobacteria, c__Actinobacteria, o__Actinomycetales, f__Nocardiaceae, g__Rhodococcus, s__	0.00259775	0	0.00183724
fascians	k__Bacteria, p__Actinobacteria, c__Actinobacteria, o__Actinomycetales, f__Nocardiaceae, g__Rhodococcus, s__fascians	0	0	0.000584576
{Unknown Genus} Nocardioidaceae	k__Bacteria, p__Actinobacteria, c__Actinobacteria, o__Actinomycetales, f__Nocardioidaceae, g__, s__	0.00255982	0.00690167	0.00367447
{Unknown Species} Kribbella	k__Bacteria, p__Actinobacteria, c__Actinobacteria, o__Actinomycetales, f__Nocardioidaceae, g__Kribbella, s__	5.6885e-05	0.001776	8.35108e-05
{Unknown Species} Nocardioides	k__Bacteria, p__Actinobacteria, c__Actinobacteria, o__Actinomycetales, f__Nocardioidaceae, g__Nocardioides, s__	0.000189617	0	0
{Unknown Species} Cellulosimicrobium	k__Bacteria, p__Actinobacteria, c__Actinobacteria, o__Actinomycetales, f__Promicromonosporaceae, g__Cellulosimicrobium, s__	0	2.2481e-05	0.073406
acnes	k__Bacteria, p__Actinobacteria, c__Actinobacteria, o__Actinomycetales, f__Propionibacteriaceae, g__Propionibacterium, s__acnes	0.00409572	0	0.000709842
{Unknown Genus} Pseudonocardiaceae	k__Bacteria, p__Actinobacteria, c__Actinobacteria, o__Actinomycetales, f__Pseudonocardiaceae, g__, s__	0	4.4962e-05	0
{Unknown Species} Amycolatopsis	k__Bacteria, p__Actinobacteria, c__Actinobacteria, o__Actinomycetales, f__Pseudonocardiaceae, g__Amycolatopsis, s__	0	0	0.000250532
{Unknown Species} Pseudonocardia	k__Bacteria, p__Actinobacteria, c__Actinobacteria, o__Actinomycetales, f__Pseudonocardiaceae, g__Pseudonocardia, s__	3.79233e-05	4.4962e-05	0
{Unknown Genus} Rarobacteraceae	k__Bacteria, p__Actinobacteria, c__Actinobacteria, o__Actinomycetales, f__Rarobacteraceae, g__, s__	0.000151693	0.0022481	0.000709842
{Unknown Genus} Streptomycetaceae	k__Bacteria, p__Actinobacteria, c__Actinobacteria, o__Actinomycetales, f__Streptomycetaceae, g__, s__	0.000872236	0.00107909	0.00054282
{Unknown Species} Streptomyces	k__Bacteria, p__Actinobacteria, c__Actinobacteria, o__Actinomycetales, f__Streptomycetaceae, g__Streptomyces, s__	3.79233e-05	0.000247291	8.35108e-05
lavendulae	k__Bacteria, p__Actinobacteria, c__Actinobacteria, o__Actinomycetales, f__Streptomycetaceae, g__Streptomyces, s__lavendulae	9.48083e-05	0	0
radiopugnans	k__Bacteria, p__Actinobacteria, c__Actinobacteria, o__Actinomycetales, f__Streptomycetaceae, g__Streptomyces, s__radiopugnans	0	0	0.000334043
vinacea	k__Bacteria, p__Actinobacteria, c__Actinobacteria, o__Actinomycetales, f__Thermomonosporaceae, g__Actinomadura, s__vinacea	0.00011377	4.4962e-05	0.00200426
{Unknown Species} Tsukamurella	k__Bacteria, p__Actinobacteria, c__Actinobacteria, o__Actinomycetales, f__Tsukamurellaceae, g__Tsukamurella, s__	3.79233e-05	0	8.35108e-05
adolescentis	k__Bacteria, p__Actinobacteria, c__Actinobacteria, o__Bifidobacteriales, f__Bifidobacteriaceae, g__Bifidobacterium, s__adolescentis	0.00102393	0	0
{Unknown Species} Euzebya	k__Bacteria, p__Actinobacteria, c__Nitriliruptoria, o__Euzebyales, f__Euzebyaceae, g__Euzebya, s__	0	0	8.35108e-05
{Unknown Genus} Nitriliruptoraceae	k__Bacteria, p__Actinobacteria, c__Nitriliruptoria, o__Nitriliruptorales, f__Nitriliruptoraceae, g__, s__	5.6885e-05	4.4962e-05	0.00400852
{Unknown Family} Gaiellales	k__Bacteria, p__Actinobacteria, c__Thermoleophilia, o__Gaiellales, f__, g__, s__	0	0	0.000167022
{Unknown Genus} AK1AB1_02E	k__Bacteria, p__Actinobacteria, c__Thermoleophilia, o__Gaiellales, f__AK1AB1_02E, g__, s__	0	0	0.0019625
{Unknown Genus} Gaiellaceae	k__Bacteria, p__Actinobacteria, c__Thermoleophilia, o__Gaiellales, f__Gaiellaceae, g__, s__	0	0	0.000501065
{Unknown Family} Solirubrobacterales	k__Bacteria, p__Actinobacteria, c__Thermoleophilia, o__Solirubrobacterales, f__, g__, s__	0	0	0.00162846
{Unknown Species} Solirubrobacter	k__Bacteria, p__Actinobacteria, c__Thermoleophilia, o__Solirubrobacterales, f__Solirubrobacteraceae, g__Solirubrobacter, s__	3.79233e-05	0	0
{Unknown Species} Fimbriimonas	k__Bacteria, p__Armatimonadetes, c__[Fimbriimonadia], o__[Fimbriimonadales], f__[Fimbriimonadaceae], g__Fimbriimonas, s__	0	0	0.000125266
{Unknown Genus} [Balneolaceae]	k__Bacteria, p__Bacteroidetes, c__[Rhodothermi], o__[Rhodothermales], f__[Balneolaceae], g__, s__	0	0	0.00192075
{Unknown Species} Balneola	k__Bacteria, p__Bacteroidetes, c__[Rhodothermi], o__[Rhodothermales], f__[Balneolaceae], g__Balneola, s__	0.00034131	0.0276741	0
{Unknown Species} KSA1	k__Bacteria, p__Bacteroidetes, c__[Rhodothermi], o__[Rhodothermales], f__[Balneolaceae], g__KSA1, s__	0	0	8.35108e-05
{Unknown Species} Rubricoccus	k__Bacteria, p__Bacteroidetes, c__[Rhodothermi], o__[Rhodothermales], f__Rhodothermaceae, g__Rubricoccus, s__	0	0	8.35108e-05
{Unknown Family} [Saprospirales]	k__Bacteria, p__Bacteroidetes, c__[Saprospirae], o__[Saprospirales], f__, g__, s__	0.00195305	0.0138483	8.35108e-05
{Unknown Genus} Chitinophagaceae	k__Bacteria, p__Bacteroidetes, c__[Saprospirae], o__[Saprospirales], f__Chitinophagaceae, g__, s__	0.000398195	0.00476597	0.00100213
{Unknown Species} Flavihumibacter	k__Bacteria, p__Bacteroidetes, c__[Saprospirae], o__[Saprospirales], f__Chitinophagaceae, g__Flavihumibacter, s__	1.89617e-05	0	4.17554e-05
{Unknown Species} Flavisolibacter	k__Bacteria, p__Bacteroidetes, c__[Saprospirae], o__[Saprospirales], f__Chitinophagaceae, g__Flavisolibacter, s__	3.79233e-05	0	0
{Unknown Species} Niabella	k__Bacteria, p__Bacteroidetes, c__[Saprospirae], o__[Saprospirales], f__Chitinophagaceae, g__Niabella, s__	0	0	0.000167022
{Unknown Genus} Saprospiraceae	k__Bacteria, p__Bacteroidetes, c__[Saprospirae], o__[Saprospirales], f__Saprospiraceae, g__, s__	3.79233e-05	8.9924e-05	0.00329868
{Unknown Species} Saprospira	k__Bacteria, p__Bacteroidetes, c__[Saprospirae], o__[Saprospirales], f__Saprospiraceae, g__Saprospira, s__	0	0	0.000167022
{Unknown Family} Bacteroidales	k__Bacteria, p__Bacteroidetes, c__Bacteroidia, o__Bacteroidales, f__, g__, s__	0	8.9924e-05	0
{Unknown Genus} Porphyromonadaceae	k__Bacteria, p__Bacteroidetes, c__Bacteroidia, o__Bacteroidales, f__Porphyromonadaceae, g__, s__	3.79233e-05	0	0
{Unknown Genus} Cyclobacteriaceae	k__Bacteria, p__Bacteroidetes, c__Cytophagia, o__Cytophagales, f__Cyclobacteriaceae, g__, s__	0.00034131	0	0.00263059
{Unknown Genus} Cytophagaceae	k__Bacteria, p__Bacteroidetes, c__Cytophagia, o__Cytophagales, f__Cytophagaceae, g__, s__	0	0.000112405	0.00192075
{Unknown Species} Hymenobacter	k__Bacteria, p__Bacteroidetes, c__Cytophagia, o__Cytophagales, f__Cytophagaceae, g__Hymenobacter, s__	0.00022754	0	0
{Unknown Species} Sporocytophaga	k__Bacteria, p__Bacteroidetes, c__Cytophagia, o__Cytophagales, f__Cytophagaceae, g__Sporocytophaga, s__	0	0	0.000167022
{Unknown Genus} Flammeovirgaceae	k__Bacteria, p__Bacteroidetes, c__Cytophagia, o__Cytophagales, f__Flammeovirgaceae, g__, s__	1.89617e-05	0.000134886	0
{Unknown Species} Roseivirga	k__Bacteria, p__Bacteroidetes, c__Cytophagia, o__Cytophagales, f__Flammeovirgaceae, g__Roseivirga, s__	5.6885e-05	0.000921721	0
{Unknown Family} Flavobacteriales	k__Bacteria, p__Bacteroidetes, c__Flavobacteriia, o__Flavobacteriales, f__, g__, s__	0.000360272	0.00962187	8.35108e-05
{Unknown Species} Chryseobacterium	k__Bacteria, p__Bacteroidetes, c__Flavobacteriia, o__Flavobacteriales, f__[Weeksellaceae], g__Chryseobacterium, s__	0.000151693	0	0.000334043
{Unknown Species} Wautersiella	k__Bacteria, p__Bacteroidetes, c__Flavobacteriia, o__Flavobacteriales, f__[Weeksellaceae], g__Wautersiella, s__	0.00128939	0	0
{Unknown Genus} Cryomorphaceae	k__Bacteria, p__Bacteroidetes, c__Flavobacteriia, o__Flavobacteriales, f__Cryomorphaceae, g__, s__	0.000189617	0.00179848	0
{Unknown Species} Crocinitomix	k__Bacteria, p__Bacteroidetes, c__Flavobacteriia, o__Flavobacteriales, f__Cryomorphaceae, g__Crocinitomix, s__	0	0.00166359	0
{Unknown Species} Cryomorpha	k__Bacteria, p__Bacteroidetes, c__Flavobacteriia, o__Flavobacteriales, f__Cryomorphaceae, g__Cryomorpha, s__	0	8.9924e-05	0
{Unknown Species} Fluviicola	k__Bacteria, p__Bacteroidetes, c__Flavobacteriia, o__Flavobacteriales, f__Cryomorphaceae, g__Fluviicola, s__	0.000265463	0.0163212	0.00121091
{Unknown Genus} Flavobacteriaceae	k__Bacteria, p__Bacteroidetes, c__Flavobacteriia, o__Flavobacteriales, f__Flavobacteriaceae, g__, s__	0.00219955	0.0394766	0.00810055
{Unknown Species} Aequorivita	k__Bacteria, p__Bacteroidetes, c__Flavobacteriia, o__Flavobacteriales, f__Flavobacteriaceae, g__Aequorivita, s__	0.000625735	0.0474799	0.00810055
{Unknown Species} Arenibacter	k__Bacteria, p__Bacteroidetes, c__Flavobacteriia, o__Flavobacteriales, f__Flavobacteriaceae, g__Arenibacter, s__	5.6885e-05	0.000629468	0.000459309
{Unknown Species} Capnocytophaga	k__Bacteria, p__Bacteroidetes, c__Flavobacteriia, o__Flavobacteriales, f__Flavobacteriaceae, g__Capnocytophaga, s__	3.79233e-05	0	0
{Unknown Species} Flavobacterium	k__Bacteria, p__Bacteroidetes, c__Flavobacteriia, o__Flavobacteriales, f__Flavobacteriaceae, g__Flavobacterium, s__	0.0633888	0.00044962	0.00592927
{Unknown Species} Gelidibacter	k__Bacteria, p__Bacteroidetes, c__Flavobacteriia, o__Flavobacteriales, f__Flavobacteriaceae, g__Gelidibacter, s__	0	0.000831797	0.000334043
{Unknown Species} Gillisia	k__Bacteria, p__Bacteroidetes, c__Flavobacteriia, o__Flavobacteriales, f__Flavobacteriaceae, g__Gillisia, s__	3.79233e-05	0	0
illustrilutea	k__Bacteria, p__Bacteroidetes, c__Flavobacteriia, o__Flavobacteriales, f__Flavobacteriaceae, g__Gillisia, s__illustrilutea	7.58466e-05	0.000606987	0.000125266
thermophilus	k__Bacteria, p__Bacteroidetes, c__Flavobacteriia, o__Flavobacteriales, f__Flavobacteriaceae, g__Lutaonella, s__thermophilus	1.89617e-05	0	0.000125266
odoratimimus	k__Bacteria, p__Bacteroidetes, c__Flavobacteriia, o__Flavobacteriales, f__Flavobacteriaceae, g__Myroides, s__odoratimimus	3.79233e-05	0	0
{Unknown Species} Psychroserpens	k__Bacteria, p__Bacteroidetes, c__Flavobacteriia, o__Flavobacteriales, f__Flavobacteriaceae, g__Psychroserpens, s__	1.89617e-05	0	0.000501065
{Unknown Species} Robiginitalea	k__Bacteria, p__Bacteroidetes, c__Flavobacteriia, o__Flavobacteriales, f__Flavobacteriaceae, g__Robiginitalea, s__	0	0	0.00121091
{Unknown Species} Tenacibaculum	k__Bacteria, p__Bacteroidetes, c__Flavobacteriia, o__Flavobacteriales, f__Flavobacteriaceae, g__Tenacibaculum, s__	0.000606773	0.0280788	0
{Unknown Family} Sphingobacteriales	k__Bacteria, p__Bacteroidetes, c__Sphingobacteriia, o__Sphingobacteriales, f__, g__, s__	0.000644696	0.0140057	0.00137793
{Unknown Genus} Sphingobacteriaceae	k__Bacteria, p__Bacteroidetes, c__Sphingobacteriia, o__Sphingobacteriales, f__Sphingobacteriaceae, g__, s__	0.000398195	0.0173104	0.00208777
{Unknown Species} Pedobacter	k__Bacteria, p__Bacteroidetes, c__Sphingobacteriia, o__Sphingobacteriales, f__Sphingobacteriaceae, g__Pedobacter, s__	0.000208578	0.00640709	0
{Unknown Species} Sphingobacterium	k__Bacteria, p__Bacteroidetes, c__Sphingobacteriia, o__Sphingobacteriales, f__Sphingobacteriaceae, g__Sphingobacterium, s__	0.00045508	0.00456364	0
{Unknown Order} VC2_1_Bac22	k__Bacteria, p__Bacteroidetes, c__VC2_1_Bac22, o__, f__, g__, s__	0	0	8.35108e-05
{Unknown Class} BHI80-139	k__Bacteria, p__BHI80-139, c__, o__, f__, g__, s__	0	0	0.00868512
{Unknown Order} NPL-UPA2	k__Bacteria, p__BRC1, c__NPL-UPA2, o__, f__, g__, s__	0	0	0.000584576
{Unknown Order} PRR-11	k__Bacteria, p__BRC1, c__PRR-11, o__, f__, g__, s__	3.79233e-05	0	0
{Unknown Family} Chlamydiales	k__Bacteria, p__Chlamydiae, c__Chlamydiia, o__Chlamydiales, f__, g__, s__	0	4.4962e-05	0.000167022
{Unknown Genus} Criblamydiaceae	k__Bacteria, p__Chlamydiae, c__Chlamydiia, o__Chlamydiales, f__Criblamydiaceae, g__, s__	0	0	0.000501065
{Unknown Genus} Parachlamydiaceae	k__Bacteria, p__Chlamydiae, c__Chlamydiia, o__Chlamydiales, f__Parachlamydiaceae, g__, s__	0	0	0.000918619
acanthamoebae	k__Bacteria, p__Chlamydiae, c__Chlamydiia, o__Chlamydiales, f__Parachlamydiaceae, g__Parachlamydia, s__acanthamoebae	0	0	8.35108e-05
{Unknown Species} Candidatus Rhabdochlamydia	k__Bacteria, p__Chlamydiae, c__Chlamydiia, o__Chlamydiales, f__Rhabdochlamydiaceae, g__Candidatus Rhabdochlamydia, s__	0	0	0.00116915
negevensis	k__Bacteria, p__Chlamydiae, c__Chlamydiia, o__Chlamydiales, f__Simkaniaceae, g__Simkania, s__negevensis	0	0	8.35108e-05
{Unknown Class} Chlorobi	k__Bacteria, p__Chlorobi, c__, o__, f__, g__, s__	0	0	0.000292288
{Unknown Family} VC38	k__Bacteria, p__Chlorobi, c__BSV26, o__VC38, f__, g__, s__	0	0	0.000167022
{Unknown Genus} Ignavibacteriaceae	k__Bacteria, p__Chlorobi, c__Ignavibacteria, o__Ignavibacteriales, f__Ignavibacteriaceae, g__, s__	0	0	0.000501065
{Unknown Order} OPB56	k__Bacteria, p__Chlorobi, c__OPB56, o__, f__, g__, s__	0	4.4962e-05	0.000250532
{Unknown Order} SJA-28	k__Bacteria, p__Chlorobi, c__SJA-28, o__, f__, g__, s__	0	0	0.000334043
{Unknown Class} Chloroflexi	k__Bacteria, p__Chloroflexi, c__, o__, f__, g__, s__	0	0	0.000876863
{Unknown Species} Ardenscatena	k__Bacteria, p__Chloroflexi, c__Anaerolineae, o__Ardenscatenales, f__Ardenscatenaceae, g__Ardenscatena, s__	3.79233e-05	0	0
{Unknown Genus} Caldilineaceae	k__Bacteria, p__Chloroflexi, c__Anaerolineae, o__Caldilineales, f__Caldilineaceae, g__, s__	1.89617e-05	0	0.000417554
{Unknown Family} GCA004	k__Bacteria, p__Chloroflexi, c__Anaerolineae, o__GCA004, f__, g__, s__	0	0	0.0185812
{Unknown Genus} A4b	k__Bacteria, p__Chloroflexi, c__Anaerolineae, o__SBR1031, f__A4b, g__, s__	0	0	0.000167022
{Unknown Order} Ellin6529	k__Bacteria, p__Chloroflexi, c__Ellin6529, o__, f__, g__, s__	3.79233e-05	0	0.0019625
{Unknown Order} Gitt-GS-136	k__Bacteria, p__Chloroflexi, c__Gitt-GS-136, o__, f__, g__, s__	0.00091016	0	0.0364525
{Unknown Genus} Thermogemmatisporaceae	k__Bacteria, p__Chloroflexi, c__Ktedonobacteria, o__Thermogemmatisporales, f__Thermogemmatisporaceae, g__, s__	3.79233e-05	0	0
{Unknown Order} S085	k__Bacteria, p__Chloroflexi, c__S085, o__, f__, g__, s__	0	0	8.35108e-05
{Unknown Order} SAR202	k__Bacteria, p__Chloroflexi, c__SAR202, o__, f__, g__, s__	0	0	0.000960374
{Unknown Family} AKYG1722	k__Bacteria, p__Chloroflexi, c__Thermomicrobia, o__AKYG1722, f__, g__, s__	0	0	8.35108e-05
{Unknown Family} JG30-KF-CM45	k__Bacteria, p__Chloroflexi, c__Thermomicrobia, o__JG30-KF-CM45, f__, g__, s__	0.000948083	8.9924e-05	0.000835108
{Unknown Family} Sphaerobacterales	k__Bacteria, p__Chloroflexi, c__Thermomicrobia, o__Sphaerobacterales, f__, g__, s__	3.79233e-05	0	0
{Unknown Order} TK17	k__Bacteria, p__Chloroflexi, c__TK17, o__, f__, g__, s__	3.79233e-05	0.000134886	0.0113157
{Unknown Family} mle1-48	k__Bacteria, p__Chloroflexi, c__TK17, o__mle1-48, f__, g__, s__	0	0	0.000167022
{Unknown Class} Cyanobacteria	k__Bacteria, p__Cyanobacteria, c__, o__, f__, g__, s__	0.0027684	0	0
{Unknown Family} MLE1-12	k__Bacteria, p__Cyanobacteria, c__4C0d-2, o__MLE1-12, f__, g__, s__	0	0	8.35108e-05
{Unknown Order} Chloroplast	k__Bacteria, p__Cyanobacteria, c__Chloroplast, o__, f__, g__, s__	0.000549888	0	0
{Unknown Family} Chlorophyta	k__Bacteria, p__Cyanobacteria, c__Chloroplast, o__Chlorophyta, f__, g__, s__	0.00371649	0	0
{Unknown Genus} Trebouxiophyceae	k__Bacteria, p__Cyanobacteria, c__Chloroplast, o__Chlorophyta, f__Trebouxiophyceae, g__, s__	0.000208578	0	0
{Unknown Family} Stramenopiles	k__Bacteria, p__Cyanobacteria, c__Chloroplast, o__Stramenopiles, f__, g__, s__	0.00155486	0	0.00250532
{Unknown Family} Streptophyta	k__Bacteria, p__Cyanobacteria, c__Chloroplast, o__Streptophyta, f__, g__, s__	0.183814	4.4962e-05	0
{Unknown Order} ML635J-21	k__Bacteria, p__Cyanobacteria, c__ML635J-21, o__, f__, g__, s__	0	0	0.0019625
{Unknown Family} Pseudanabaenales	k__Bacteria, p__Cyanobacteria, c__Synechococcophycideae, o__Pseudanabaenales, f__, g__, s__	5.6885e-05	0	0
{Unknown Genus} Pseudanabaenaceae	k__Bacteria, p__Cyanobacteria, c__Synechococcophycideae, o__Pseudanabaenales, f__Pseudanabaenaceae, g__, s__	0.000208578	0	0
{Unknown Family} Elusimicrobiales	k__Bacteria, p__Elusimicrobia, c__Elusimicrobia, o__Elusimicrobiales, f__, g__, s__	0	0	0.000626331
{Unknown Family} IIb	k__Bacteria, p__Elusimicrobia, c__Elusimicrobia, o__IIb, f__, g__, s__	0	0	0.000167022
{Unknown Family} 258ds10	k__Bacteria, p__Fibrobacteres, c__Fibrobacteria, o__258ds10, f__, g__, s__	0	0	0.000167022
{Unknown Family} Bacillales	k__Bacteria, p__Firmicutes, c__Bacilli, o__Bacillales, f__, g__, s__	3.79233e-05	0.00137134	0.00283937
{Unknown Genus} [Exiguobacteraceae]	k__Bacteria, p__Firmicutes, c__Bacilli, o__Bacillales, f__[Exiguobacteraceae], g__, s__	3.79233e-05	0	0
{Unknown Genus} Bacillaceae	k__Bacteria, p__Firmicutes, c__Bacilli, o__Bacillales, f__Bacillaceae, g__, s__	0	0.000112405	0
kestanbolensis	k__Bacteria, p__Firmicutes, c__Bacilli, o__Bacillales, f__Bacillaceae, g__Anoxybacillus, s__kestanbolensis	0	6.7443e-05	0.00546996
{Unknown Species} Bacillus	k__Bacteria, p__Firmicutes, c__Bacilli, o__Bacillales, f__Bacillaceae, g__Bacillus, s__	0.0429861	2.2481e-05	0.00697315
cereus	k__Bacteria, p__Firmicutes, c__Bacilli, o__Bacillales, f__Bacillaceae, g__Bacillus, s__cereus	0.0011377	0	0.00446783
flexus	k__Bacteria, p__Firmicutes, c__Bacilli, o__Bacillales, f__Bacillaceae, g__Bacillus, s__flexus	1.89617e-05	0	4.17554e-05
{Unknown Species} Natronobacillus	k__Bacteria, p__Firmicutes, c__Bacilli, o__Bacillales, f__Bacillaceae, g__Natronobacillus, s__	0	0	0.000501065
{Unknown Species} Brochothrix	k__Bacteria, p__Firmicutes, c__Bacilli, o__Bacillales, f__Listeriaceae, g__Brochothrix, s__	3.79233e-05	0	0
{Unknown Genus} Paenibacillaceae	k__Bacteria, p__Firmicutes, c__Bacilli, o__Bacillales, f__Paenibacillaceae, g__, s__	0	0.000944202	0.000626331
{Unknown Species} Brevibacillus	k__Bacteria, p__Firmicutes, c__Bacilli, o__Bacillales, f__Paenibacillaceae, g__Brevibacillus, s__	0	0	0.000584576
{Unknown Species} Cohnella	k__Bacteria, p__Firmicutes, c__Bacilli, o__Bacillales, f__Paenibacillaceae, g__Cohnella, s__	0	0	0.000167022
{Unknown Species} Paenibacillus	k__Bacteria, p__Firmicutes, c__Bacilli, o__Bacillales, f__Paenibacillaceae, g__Paenibacillus, s__	0	0.00373185	0.00129442
barengoltzii	k__Bacteria, p__Firmicutes, c__Bacilli, o__Bacillales, f__Paenibacillaceae, g__Paenibacillus, s__barengoltzii	0	0	0.000250532
boronitolerans	k__Bacteria, p__Firmicutes, c__Bacilli, o__Bacillales, f__Planococcaceae, g__Lysinibacillus, s__boronitolerans	0	0	0.000167022
maritimus	k__Bacteria, p__Firmicutes, c__Bacilli, o__Bacillales, f__Planococcaceae, g__Planococcus, s__maritimus	5.6885e-05	0	0.000250532
{Unknown Species} Jeotgalicoccus	k__Bacteria, p__Firmicutes, c__Bacilli, o__Bacillales, f__Staphylococcaceae, g__Jeotgalicoccus, s__	0.000189617	0	0
brunensis	k__Bacteria, p__Firmicutes, c__Bacilli, o__Bacillales, f__Staphylococcaceae, g__Macrococcus, s__brunensis	5.6885e-05	0	4.17554e-05
{Unknown Species} Staphylococcus	k__Bacteria, p__Firmicutes, c__Bacilli, o__Bacillales, f__Staphylococcaceae, g__Staphylococcus, s__	0.00257879	0	0.000334043
{Unknown Genus} Thermoactinomycetaceae	k__Bacteria, p__Firmicutes, c__Bacilli, o__Bacillales, f__Thermoactinomycetaceae, g__, s__	0	0	0.000626331
{Unknown Family} Lactobacillales	k__Bacteria, p__Firmicutes, c__Bacilli, o__Lactobacillales, f__, g__, s__	3.79233e-05	0	0
{Unknown Species} Alkalibacterium	k__Bacteria, p__Firmicutes, c__Bacilli, o__Lactobacillales, f__Aerococcaceae, g__Alkalibacterium, s__	0	0	0.000459309
{Unknown Species} Facklamia	k__Bacteria, p__Firmicutes, c__Bacilli, o__Lactobacillales, f__Aerococcaceae, g__Facklamia, s__	7.58466e-05	0	0
{Unknown Genus} Carnobacteriaceae	k__Bacteria, p__Firmicutes, c__Bacilli, o__Lactobacillales, f__Carnobacteriaceae, g__, s__	0	0	0.000459309
{Unknown Species} Carnobacterium	k__Bacteria, p__Firmicutes, c__Bacilli, o__Lactobacillales, f__Carnobacteriaceae, g__Carnobacterium, s__	0.00280633	0	0.000208777
{Unknown Species} Desemzia	k__Bacteria, p__Firmicutes, c__Bacilli, o__Lactobacillales, f__Carnobacteriaceae, g__Desemzia, s__	7.58466e-05	0	0
{Unknown Genus} Lactobacillaceae	k__Bacteria, p__Firmicutes, c__Bacilli, o__Lactobacillales, f__Lactobacillaceae, g__, s__	0.00383026	0	0
{Unknown Species} Lactobacillus	k__Bacteria, p__Firmicutes, c__Bacilli, o__Lactobacillales, f__Lactobacillaceae, g__Lactobacillus, s__	0.000986006	0	0.000250532
reuteri	k__Bacteria, p__Firmicutes, c__Bacilli, o__Lactobacillales, f__Lactobacillaceae, g__Lactobacillus, s__reuteri	3.79233e-05	0	0
{Unknown Species} Leuconostoc	k__Bacteria, p__Firmicutes, c__Bacilli, o__Lactobacillales, f__Leuconostocaceae, g__Leuconostoc, s__	0	0	8.35108e-05
{Unknown Genus} Streptococcaceae	k__Bacteria, p__Firmicutes, c__Bacilli, o__Lactobacillales, f__Streptococcaceae, g__, s__	0.000151693	0	0
{Unknown Species} Lactococcus	k__Bacteria, p__Firmicutes, c__Bacilli, o__Lactobacillales, f__Streptococcaceae, g__Lactococcus, s__	9.48083e-05	2.2481e-05	0
{Unknown Species} Streptococcus	k__Bacteria, p__Firmicutes, c__Bacilli, o__Lactobacillales, f__Streptococcaceae, g__Streptococcus, s__	0.000967045	0	8.35108e-05
{Unknown Species} Turicibacter	k__Bacteria, p__Firmicutes, c__Bacilli, o__Turicibacterales, f__Turicibacteraceae, g__Turicibacter, s__	0	0	0.000584576
{Unknown Family} Clostridiales	k__Bacteria, p__Firmicutes, c__Clostridia, o__Clostridiales, f__, g__, s__	0.000170655	0.000179848	0.00154495
{Unknown Genus} [Mogibacteriaceae]	k__Bacteria, p__Firmicutes, c__Clostridia, o__Clostridiales, f__[Mogibacteriaceae], g__, s__	0	0	0.000167022
{Unknown Genus} [Tissierellaceae]	k__Bacteria, p__Firmicutes, c__Clostridia, o__Clostridiales, f__[Tissierellaceae], g__, s__	0	0	0.000459309
{Unknown Species} Anaerococcus	k__Bacteria, p__Firmicutes, c__Clostridia, o__Clostridiales, f__[Tissierellaceae], g__Anaerococcus, s__	1.89617e-05	0	4.17554e-05
{Unknown Species} Sporanaerobacter	k__Bacteria, p__Firmicutes, c__Clostridia, o__Clostridiales, f__[Tissierellaceae], g__Sporanaerobacter, s__	0	0	8.35108e-05
{Unknown Species} Tepidimicrobium	k__Bacteria, p__Firmicutes, c__Clostridia, o__Clostridiales, f__[Tissierellaceae], g__Tepidimicrobium, s__	0	0	8.35108e-05
{Unknown Genus} Christensenellaceae	k__Bacteria, p__Firmicutes, c__Clostridia, o__Clostridiales, f__Christensenellaceae, g__, s__	0	0	8.35108e-05
{Unknown Genus} Clostridiaceae	k__Bacteria, p__Firmicutes, c__Clostridia, o__Clostridiales, f__Clostridiaceae, g__, s__	0	2.2481e-05	0.00125266
{Unknown Species} Alkaliphilus	k__Bacteria, p__Firmicutes, c__Clostridia, o__Clostridiales, f__Clostridiaceae, g__Alkaliphilus, s__	0	0	0.000709842
transvaalensis	k__Bacteria, p__Firmicutes, c__Clostridia, o__Clostridiales, f__Clostridiaceae, g__Alkaliphilus, s__transvaalensis	0	0	0.000125266
{Unknown Species} Clostridium	k__Bacteria, p__Firmicutes, c__Clostridia, o__Clostridiales, f__Clostridiaceae, g__Clostridium, s__	0.000132732	4.4962e-05	0.0193327
butyricum	k__Bacteria, p__Firmicutes, c__Clostridia, o__Clostridiales, f__Clostridiaceae, g__Clostridium, s__butyricum	0	0	8.35108e-05
intestinale	k__Bacteria, p__Firmicutes, c__Clostridia, o__Clostridiales, f__Clostridiaceae, g__Clostridium, s__intestinale	0	0	0.000501065
{Unknown Species} SMB53	k__Bacteria, p__Firmicutes, c__Clostridia, o__Clostridiales, f__Clostridiaceae, g__SMB53, s__	0	0	0.000501065
{Unknown Species} Tindallia_Anoxynatronum	k__Bacteria, p__Firmicutes, c__Clostridia, o__Clostridiales, f__Clostridiaceae, g__Tindallia_Anoxynatronum, s__	0	0	8.35108e-05
{Unknown Genus} Eubacteriaceae	k__Bacteria, p__Firmicutes, c__Clostridia, o__Clostridiales, f__Eubacteriaceae, g__, s__	0	0	8.35108e-05
{Unknown Genus} Lachnospiraceae	k__Bacteria, p__Firmicutes, c__Clostridia, o__Clostridiales, f__Lachnospiraceae, g__, s__	3.79233e-05	0	0.000334043
{Unknown Species} Coprococcus	k__Bacteria, p__Firmicutes, c__Clostridia, o__Clostridiales, f__Lachnospiraceae, g__Coprococcus, s__	0	0	0.000250532
meridiei	k__Bacteria, p__Firmicutes, c__Clostridia, o__Clostridiales, f__Peptococcaceae, g__Desulfosporosinus, s__meridiei	0	0	0.00146144
{Unknown Genus} Peptostreptococcaceae	k__Bacteria, p__Firmicutes, c__Clostridia, o__Clostridiales, f__Peptostreptococcaceae, g__, s__	0	0	0.00116915
litorale	k__Bacteria, p__Firmicutes, c__Clostridia, o__Clostridiales, f__Peptostreptococcaceae, g__[Clostridium], s__litorale	0	0	0.000167022
{Unknown Genus} Ruminococcaceae	k__Bacteria, p__Firmicutes, c__Clostridia, o__Clostridiales, f__Ruminococcaceae, g__, s__	0.000170655	4.4962e-05	0.00718193
{Unknown Species} Ethanoligenens	k__Bacteria, p__Firmicutes, c__Clostridia, o__Clostridiales, f__Ruminococcaceae, g__Ethanoligenens, s__	0	0	8.35108e-05
prausnitzii	k__Bacteria, p__Firmicutes, c__Clostridia, o__Clostridiales, f__Ruminococcaceae, g__Faecalibacterium, s__prausnitzii	0.00011377	0	0
{Unknown Species} Ruminococcus	k__Bacteria, p__Firmicutes, c__Clostridia, o__Clostridiales, f__Ruminococcaceae, g__Ruminococcus, s__	0	0	8.35108e-05
{Unknown Species} Symbiobacterium	k__Bacteria, p__Firmicutes, c__Clostridia, o__Clostridiales, f__Symbiobacteriaceae, g__Symbiobacterium, s__	0	0	0.000167022
{Unknown Species} Megamonas	k__Bacteria, p__Firmicutes, c__Clostridia, o__Clostridiales, f__Veillonellaceae, g__Megamonas, s__	3.79233e-05	0	0
{Unknown Species} Pelosinus	k__Bacteria, p__Firmicutes, c__Clostridia, o__Clostridiales, f__Veillonellaceae, g__Pelosinus, s__	0	0	0.000584576
{Unknown Genus} Anaerobrancaceae	k__Bacteria, p__Firmicutes, c__Clostridia, o__Natranaerobiales, f__Anaerobrancaceae, g__, s__	0	0.000112405	0
{Unknown Order} Gemm-1	k__Bacteria, p__Gemmatimonadetes, c__Gemm-1, o__, f__, g__, s__	0	0	0.00751597
{Unknown Order} Gemm-2	k__Bacteria, p__Gemmatimonadetes, c__Gemm-2, o__, f__, g__, s__	0	0	8.35108e-05
{Unknown Order} Gemm-3	k__Bacteria, p__Gemmatimonadetes, c__Gemm-3, o__, f__, g__, s__	9.48083e-05	4.4962e-05	8.35108e-05
{Unknown Order} Gemm-5	k__Bacteria, p__Gemmatimonadetes, c__Gemm-5, o__, f__, g__, s__	3.79233e-05	0	8.35108e-05
{Unknown Family} Gemmatimonadales	k__Bacteria, p__Gemmatimonadetes, c__Gemmatimonadetes, o__Gemmatimonadales, f__, g__, s__	3.79233e-05	0	0
{Unknown Species} Gemmatimonas	k__Bacteria, p__Gemmatimonadetes, c__Gemmatimonadetes, o__Gemmatimonadales, f__Gemmatimonadaceae, g__Gemmatimonas, s__	0	0	0.000167022
{Unknown Family} KD8-87	k__Bacteria, p__Gemmatimonadetes, c__Gemmatimonadetes, o__KD8-87, f__, g__, s__	0	0	0.00187899
{Unknown Family} N1423WL	k__Bacteria, p__Gemmatimonadetes, c__Gemmatimonadetes, o__N1423WL, f__, g__, s__	0	0	0.000375799
{Unknown Class} GN02	k__Bacteria, p__GN02, c__, o__, f__, g__, s__	0	0	0.000208777
{Unknown Order} 3BR-5F	k__Bacteria, p__GN02, c__3BR-5F, o__, f__, g__, s__	0	0.000404658	0.000125266
{Unknown Order} BB34	k__Bacteria, p__GN02, c__BB34, o__, f__, g__, s__	0	0	0.000292288
{Unknown Order} BD1-5	k__Bacteria, p__GN02, c__BD1-5, o__, f__, g__, s__	0	0	0.000626331
{Unknown Order} GKS2-174	k__Bacteria, p__GN02, c__GKS2-174, o__, f__, g__, s__	0	0	0.00258883
{Unknown Order} GN07	k__Bacteria, p__GN02, c__GN07, o__, f__, g__, s__	0	0	0.000709842
{Unknown Genus} Arctic95B-10	k__Bacteria, p__Lentisphaerae, c__[Lentisphaeria], o__Lentisphaerales, f__Arctic95B-10, g__, s__	0	0	8.35108e-05
{Unknown Family} Nitrospirales	k__Bacteria, p__Nitrospirae, c__Nitrospira, o__Nitrospirales, f__, g__, s__	0	0	0.000167022
{Unknown Genus} Nitrospiraceae	k__Bacteria, p__Nitrospirae, c__Nitrospira, o__Nitrospirales, f__Nitrospiraceae, g__, s__	0	0	0.000167022
{Unknown Species} Nitrospira	k__Bacteria, p__Nitrospirae, c__Nitrospira, o__Nitrospirales, f__Nitrospiraceae, g__Nitrospira, s__	0	0	0.000584576
{Unknown Order} SHAB590	k__Bacteria, p__NKB19, c__SHAB590, o__, f__, g__, s__	0	0	0.000208777
{Unknown Order} TSBW08	k__Bacteria, p__NKB19, c__TSBW08, o__, f__, g__, s__	0.00045508	0.00647453	0.000793353
{Unknown Class} OD1	k__Bacteria, p__OD1, c__, o__, f__, g__, s__	1.89617e-05	0.000764354	0.00450958
{Unknown Order} ABY1	k__Bacteria, p__OD1, c__ABY1, o__, f__, g__, s__	1.89617e-05	0.00717144	0.00133617
{Unknown Order} SM2F11	k__Bacteria, p__OD1, c__SM2F11, o__, f__, g__, s__	0	0	0.00171197
{Unknown Order} ZB2	k__Bacteria, p__OD1, c__ZB2, o__, f__, g__, s__	0.000189617	0.00863271	0.0088939
{Unknown Class} OP11	k__Bacteria, p__OP11, c__, o__, f__, g__, s__	0	4.4962e-05	8.35108e-05
{Unknown Order} OP11-2	k__Bacteria, p__OP11, c__OP11-2, o__, f__, g__, s__	0	4.4962e-05	0
{Unknown Order} OP11-3	k__Bacteria, p__OP11, c__OP11-3, o__, f__, g__, s__	0	0.00116901	0.000334043
{Unknown Order} OP11-4	k__Bacteria, p__OP11, c__OP11-4, o__, f__, g__, s__	0	6.7443e-05	0.000292288
{Unknown Order} WCHB1-64	k__Bacteria, p__OP11, c__WCHB1-64, o__, f__, g__, s__	0	0.00022481	0.00054282
{Unknown Family} d153	k__Bacteria, p__OP11, c__WCHB1-64, o__d153, f__, g__, s__	0	0.00285509	0.0011274
{Unknown Family} K2-4-19	k__Bacteria, p__OP11, c__WCHB1-64, o__K2-4-19, f__, g__, s__	0	0.000989164	0
{Unknown Order} PBS-25	k__Bacteria, p__OP3, c__PBS-25, o__, f__, g__, s__	0	0	0.000167022
{Unknown Class} Planctomycetes	k__Bacteria, p__Planctomycetes, c__, o__, f__, g__, s__	0	0	8.35108e-05
{Unknown Species} Candidatus Brocadia	k__Bacteria, p__Planctomycetes, c__[Brocadiae], o__Brocadiales, f__Brocadiaceae, g__Candidatus Brocadia, s__	0	0	8.35108e-05
{Unknown Order} BD7-11	k__Bacteria, p__Planctomycetes, c__BD7-11, o__, f__, g__, s__	0	0	0.000167022
{Unknown Family} Phycisphaerales	k__Bacteria, p__Planctomycetes, c__Phycisphaerae, o__Phycisphaerales, f__, g__, s__	0	0.00123646	0.000709842
{Unknown Genus} Phycisphaeraceae	k__Bacteria, p__Planctomycetes, c__Phycisphaerae, o__Phycisphaerales, f__Phycisphaeraceae, g__, s__	0	0	0.000167022
{Unknown Family} WD2101	k__Bacteria, p__Planctomycetes, c__Phycisphaerae, o__WD2101, f__, g__, s__	0	0	0.000459309
{Unknown Genus} Gemmataceae	k__Bacteria, p__Planctomycetes, c__Planctomycetia, o__Gemmatales, f__Gemmataceae, g__, s__	5.6885e-05	0	0.000167022
{Unknown Species} Gemmata	k__Bacteria, p__Planctomycetes, c__Planctomycetia, o__Gemmatales, f__Gemmataceae, g__Gemmata, s__	0	0	0.000250532
{Unknown Genus} Pirellulaceae	k__Bacteria, p__Planctomycetes, c__Planctomycetia, o__Pirellulales, f__Pirellulaceae, g__, s__	3.79233e-05	4.4962e-05	0.00576224
{Unknown Species} A17	k__Bacteria, p__Planctomycetes, c__Planctomycetia, o__Pirellulales, f__Pirellulaceae, g__A17, s__	0	0	0.000668086
{Unknown Species} Pirellula	k__Bacteria, p__Planctomycetes, c__Planctomycetia, o__Pirellulales, f__Pirellulaceae, g__Pirellula, s__	0	0	0.000334043
MS30D1	k__Bacteria, p__Planctomycetes, c__Planctomycetia, o__Pirellulales, f__Pirellulaceae, g__planctomycete, s__MS30D1	0	0	0.00121091
{Unknown Species} Planctomyces	k__Bacteria, p__Planctomycetes, c__Planctomycetia, o__Planctomycetales, f__Planctomycetaceae, g__Planctomyces, s__	0	0	0.0050524
{Unknown Order} vadinHA49	k__Bacteria, p__Planctomycetes, c__vadinHA49, o__, f__, g__, s__	0	0	8.35108e-05
{Unknown Family} DH61	k__Bacteria, p__Planctomycetes, c__vadinHA49, o__DH61, f__, g__, s__	0	0	0.000250532
{Unknown Family} p04_C01	k__Bacteria, p__Planctomycetes, c__vadinHA49, o__p04_C01, f__, g__, s__	0	0	0.000334043
{Unknown Family} PHOS-HE93	k__Bacteria, p__Planctomycetes, c__vadinHA49, o__PHOS-HE93, f__, g__, s__	0	0	8.35108e-05
{Unknown Class} Proteobacteria	k__Bacteria, p__Proteobacteria, c__, o__, f__, g__, s__	0	0	0.000918619
{Unknown Order} Alphaproteobacteria	k__Bacteria, p__Proteobacteria, c__Alphaproteobacteria, o__, f__, g__, s__	0.000777428	0.0192662	0.00935321
{Unknown Family} BD7-3	k__Bacteria, p__Proteobacteria, c__Alphaproteobacteria, o__BD7-3, f__, g__, s__	0.0039061	0.0119824	0.00200426
{Unknown Family} Caulobacterales	k__Bacteria, p__Proteobacteria, c__Alphaproteobacteria, o__Caulobacterales, f__, g__, s__	0	0.000606987	0.000876863
{Unknown Genus} Caulobacteraceae	k__Bacteria, p__Proteobacteria, c__Alphaproteobacteria, o__Caulobacterales, f__Caulobacteraceae, g__, s__	3.79233e-05	0.000247291	8.35108e-05
diminuta	k__Bacteria, p__Proteobacteria, c__Alphaproteobacteria, o__Caulobacterales, f__Caulobacteraceae, g__Brevundimonas, s__diminuta	0.000322348	0.000292253	0.000334043
{Unknown Species} Mycoplana	k__Bacteria, p__Proteobacteria, c__Alphaproteobacteria, o__Caulobacterales, f__Caulobacteraceae, g__Mycoplana, s__	0.000720543	0.000719392	0.000459309
{Unknown Species} Phenylobacterium	k__Bacteria, p__Proteobacteria, c__Alphaproteobacteria, o__Caulobacterales, f__Caulobacteraceae, g__Phenylobacterium, s__	3.79233e-05	0.00281013	0.000626331
{Unknown Family} Ellin329	k__Bacteria, p__Proteobacteria, c__Alphaproteobacteria, o__Ellin329, f__, g__, s__	0	0.000584506	0.000501065
{Unknown Family} Kiloniellales	k__Bacteria, p__Proteobacteria, c__Alphaproteobacteria, o__Kiloniellales, f__, g__, s__	0	0	8.35108e-05
{Unknown Family} Rhizobiales	k__Bacteria, p__Proteobacteria, c__Alphaproteobacteria, o__Rhizobiales, f__, g__, s__	0.00153589	0.013039	0.00876863
{Unknown Species} Aurantimonas	k__Bacteria, p__Proteobacteria, c__Alphaproteobacteria, o__Rhizobiales, f__Aurantimonadaceae, g__Aurantimonas, s__	3.79233e-05	0	0.000292288
{Unknown Genus} Beijerinckiaceae	k__Bacteria, p__Proteobacteria, c__Alphaproteobacteria, o__Rhizobiales, f__Beijerinckiaceae, g__, s__	3.79233e-05	0	0.00054282
{Unknown Genus} Bradyrhizobiaceae	k__Bacteria, p__Proteobacteria, c__Alphaproteobacteria, o__Rhizobiales, f__Bradyrhizobiaceae, g__, s__	0.00147901	0.0021357	0.000250532
{Unknown Species} Balneimonas	k__Bacteria, p__Proteobacteria, c__Alphaproteobacteria, o__Rhizobiales, f__Bradyrhizobiaceae, g__Balneimonas, s__	0	0.000179848	0
{Unknown Species} Ochrobactrum	k__Bacteria, p__Proteobacteria, c__Alphaproteobacteria, o__Rhizobiales, f__Brucellaceae, g__Ochrobactrum, s__	0.000246502	0.0102513	0.00154495
{Unknown Genus} Hyphomicrobiaceae	k__Bacteria, p__Proteobacteria, c__Alphaproteobacteria, o__Rhizobiales, f__Hyphomicrobiaceae, g__, s__	1.89617e-05	0.00157367	0.00714017
{Unknown Species} Devosia	k__Bacteria, p__Proteobacteria, c__Alphaproteobacteria, o__Rhizobiales, f__Hyphomicrobiaceae, g__Devosia, s__	0.000493003	0.0163662	0.00555347
sulfonivorans	k__Bacteria, p__Proteobacteria, c__Alphaproteobacteria, o__Rhizobiales, f__Hyphomicrobiaceae, g__Hyphomicrobium, s__sulfonivorans	0	0	0.000167022
{Unknown Species} Parvibaculum	k__Bacteria, p__Proteobacteria, c__Alphaproteobacteria, o__Rhizobiales, f__Hyphomicrobiaceae, g__Parvibaculum, s__	0.000625735	0.010611	0.00104388
{Unknown Species} Rhodoplanes	k__Bacteria, p__Proteobacteria, c__Alphaproteobacteria, o__Rhizobiales, f__Hyphomicrobiaceae, g__Rhodoplanes, s__	0	0	0.00442607
{Unknown Genus} Methylobacteriaceae	k__Bacteria, p__Proteobacteria, c__Alphaproteobacteria, o__Rhizobiales, f__Methylobacteriaceae, g__, s__	7.58466e-05	0	0
{Unknown Genus} Methylocystaceae	k__Bacteria, p__Proteobacteria, c__Alphaproteobacteria, o__Rhizobiales, f__Methylocystaceae, g__, s__	3.79233e-05	4.4962e-05	8.35108e-05
oryzae	k__Bacteria, p__Proteobacteria, c__Alphaproteobacteria, o__Rhizobiales, f__Methylocystaceae, g__Pleomorphomonas, s__oryzae	3.79233e-05	0.000651949	0.000208777
{Unknown Species} Defluvibacter	k__Bacteria, p__Proteobacteria, c__Alphaproteobacteria, o__Rhizobiales, f__Phyllobacteriaceae, g__Defluvibacter, s__	0.00011377	0.00112405	8.35108e-05
{Unknown Species} Mesorhizobium	k__Bacteria, p__Proteobacteria, c__Alphaproteobacteria, o__Rhizobiales, f__Phyllobacteriaceae, g__Mesorhizobium, s__	0	0	8.35108e-05
{Unknown Genus} Rhizobiaceae	k__Bacteria, p__Proteobacteria, c__Alphaproteobacteria, o__Rhizobiales, f__Rhizobiaceae, g__, s__	0.000151693	0	0.000417554
{Unknown Species} Agrobacterium	k__Bacteria, p__Proteobacteria, c__Alphaproteobacteria, o__Rhizobiales, f__Rhizobiaceae, g__Agrobacterium, s__	0	0	0.00755773
{Unknown Species} Afifella	k__Bacteria, p__Proteobacteria, c__Alphaproteobacteria, o__Rhizobiales, f__Rhodobiaceae, g__Afifella, s__	0	0	0.000709842
{Unknown Genus} Xanthobacteraceae	k__Bacteria, p__Proteobacteria, c__Alphaproteobacteria, o__Rhizobiales, f__Xanthobacteraceae, g__, s__	1.89617e-05	0.000134886	0
multivorans	k__Bacteria, p__Proteobacteria, c__Alphaproteobacteria, o__Rhizobiales, f__Xanthobacteraceae, g__Methylorhabdus, s__multivorans	0	0	0.000334043
{Unknown Genus} Hyphomonadaceae	k__Bacteria, p__Proteobacteria, c__Alphaproteobacteria, o__Rhodobacterales, f__Hyphomonadaceae, g__, s__	7.58466e-05	0.00146127	0.000334043
{Unknown Genus} Rhodobacteraceae	k__Bacteria, p__Proteobacteria, c__Alphaproteobacteria, o__Rhodobacterales, f__Rhodobacteraceae, g__, s__	0.00343206	0.0218965	0.00175373
hongkongensis	k__Bacteria, p__Proteobacteria, c__Alphaproteobacteria, o__Rhodobacterales, f__Rhodobacteraceae, g__Anaerospora, s__hongkongensis	7.58466e-05	0.00103413	0
{Unknown Species} Paracoccus	k__Bacteria, p__Proteobacteria, c__Alphaproteobacteria, o__Rhodobacterales, f__Rhodobacteraceae, g__Paracoccus, s__	0	2.2481e-05	0.000125266
{Unknown Species} Rhodobaca	k__Bacteria, p__Proteobacteria, c__Alphaproteobacteria, o__Rhodobacterales, f__Rhodobacteraceae, g__Rhodobaca, s__	3.79233e-05	0	0
{Unknown Species} Rhodobacter	k__Bacteria, p__Proteobacteria, c__Alphaproteobacteria, o__Rhodobacterales, f__Rhodobacteraceae, g__Rhodobacter, s__	7.58466e-05	0.00256283	8.35108e-05
{Unknown Species} Rubellimicrobium	k__Bacteria, p__Proteobacteria, c__Alphaproteobacteria, o__Rhodobacterales, f__Rhodobacteraceae, g__Rubellimicrobium, s__	7.58466e-05	0	0
{Unknown Family} Rhodospirillales	k__Bacteria, p__Proteobacteria, c__Alphaproteobacteria, o__Rhodospirillales, f__, g__, s__	0	8.9924e-05	0
{Unknown Genus} Acetobacteraceae	k__Bacteria, p__Proteobacteria, c__Alphaproteobacteria, o__Rhodospirillales, f__Acetobacteraceae, g__, s__	0.00022754	0.000741873	0.00129442
{Unknown Genus} Rhodospirillaceae	k__Bacteria, p__Proteobacteria, c__Alphaproteobacteria, o__Rhodospirillales, f__Rhodospirillaceae, g__, s__	0.00034131	0.00245043	0.015533
amazonense	k__Bacteria, p__Proteobacteria, c__Alphaproteobacteria, o__Rhodospirillales, f__Rhodospirillaceae, g__Azospirillum, s__amazonense	0.00011377	0.000427139	0
{Unknown Species} Inquilinus	k__Bacteria, p__Proteobacteria, c__Alphaproteobacteria, o__Rhodospirillales, f__Rhodospirillaceae, g__Inquilinus, s__	0	0	0.000208777
{Unknown Species} Magnetospirillum	k__Bacteria, p__Proteobacteria, c__Alphaproteobacteria, o__Rhodospirillales, f__Rhodospirillaceae, g__Magnetospirillum, s__	0	0	0.000250532
{Unknown Species} Oleomonas	k__Bacteria, p__Proteobacteria, c__Alphaproteobacteria, o__Rhodospirillales, f__Rhodospirillaceae, g__Oleomonas, s__	0	0	8.35108e-05
{Unknown Species} Phaeospirillum	k__Bacteria, p__Proteobacteria, c__Alphaproteobacteria, o__Rhodospirillales, f__Rhodospirillaceae, g__Phaeospirillum, s__	0	0	0.000292288
fulvum	k__Bacteria, p__Proteobacteria, c__Alphaproteobacteria, o__Rhodospirillales, f__Rhodospirillaceae, g__Phaeospirillum, s__fulvum	0	0	8.35108e-05
{Unknown Species} Rhodovibrio	k__Bacteria, p__Proteobacteria, c__Alphaproteobacteria, o__Rhodospirillales, f__Rhodospirillaceae, g__Rhodovibrio, s__	0	0	0.00275586
{Unknown Species} Skermanella	k__Bacteria, p__Proteobacteria, c__Alphaproteobacteria, o__Rhodospirillales, f__Rhodospirillaceae, g__Skermanella, s__	5.6885e-05	2.2481e-05	0.000375799
{Unknown Family} Rickettsiales	k__Bacteria, p__Proteobacteria, c__Alphaproteobacteria, o__Rickettsiales, f__, g__, s__	0	0	0.00175373
robusta	k__Bacteria, p__Proteobacteria, c__Alphaproteobacteria, o__Rickettsiales, f__mitochondria, g__Grevillea, s__robusta	0.0355341	0	0
luteus	k__Bacteria, p__Proteobacteria, c__Alphaproteobacteria, o__Rickettsiales, f__mitochondria, g__Lupinus, s__luteus	0.0075657	0	0
fragrans	k__Bacteria, p__Proteobacteria, c__Alphaproteobacteria, o__Rickettsiales, f__mitochondria, g__Myristica, s__fragrans	0.00255982	0	0
{Unknown Genus} Rickettsiaceae	k__Bacteria, p__Proteobacteria, c__Alphaproteobacteria, o__Rickettsiales, f__Rickettsiaceae, g__, s__	0	0	8.35108e-05
{Unknown Species} Rickettsia	k__Bacteria, p__Proteobacteria, c__Alphaproteobacteria, o__Rickettsiales, f__Rickettsiaceae, g__Rickettsia, s__	3.79233e-05	0	8.35108e-05
{Unknown Family} Sphingomonadales	k__Bacteria, p__Proteobacteria, c__Alphaproteobacteria, o__Sphingomonadales, f__, g__, s__	0.00011377	0	0
{Unknown Genus} Erythrobacteraceae	k__Bacteria, p__Proteobacteria, c__Alphaproteobacteria, o__Sphingomonadales, f__Erythrobacteraceae, g__, s__	0.00011377	0	0.000835108
{Unknown Species} Erythrobacter	k__Bacteria, p__Proteobacteria, c__Alphaproteobacteria, o__Sphingomonadales, f__Erythrobacteraceae, g__Erythrobacter, s__	3.79233e-05	0.000179848	8.35108e-05
{Unknown Genus} Sphingomonadaceae	k__Bacteria, p__Proteobacteria, c__Alphaproteobacteria, o__Sphingomonadales, f__Sphingomonadaceae, g__, s__	3.79233e-05	0.000764354	8.35108e-05
natatoria	k__Bacteria, p__Proteobacteria, c__Alphaproteobacteria, o__Sphingomonadales, f__Sphingomonadaceae, g__Blastomonas, s__natatoria	0	0.000247291	0.000125266
{Unknown Species} Kaistobacter	k__Bacteria, p__Proteobacteria, c__Alphaproteobacteria, o__Sphingomonadales, f__Sphingomonadaceae, g__Kaistobacter, s__	0.000853275	0.000134886	0.00100213
{Unknown Species} Novosphingobium	k__Bacteria, p__Proteobacteria, c__Alphaproteobacteria, o__Sphingomonadales, f__Sphingomonadaceae, g__Novosphingobium, s__	0	0	8.35108e-05
{Unknown Species} Sphingobium	k__Bacteria, p__Proteobacteria, c__Alphaproteobacteria, o__Sphingomonadales, f__Sphingomonadaceae, g__Sphingobium, s__	5.6885e-05	0.00296749	4.17554e-05
{Unknown Species} Sphingomonas	k__Bacteria, p__Proteobacteria, c__Alphaproteobacteria, o__Sphingomonadales, f__Sphingomonadaceae, g__Sphingomonas, s__	0.0025219	0	0.000960374
wittichii	k__Bacteria, p__Proteobacteria, c__Alphaproteobacteria, o__Sphingomonadales, f__Sphingomonadaceae, g__Sphingomonas, s__wittichii	0	0.000427139	0.000668086
yabuuchiae	k__Bacteria, p__Proteobacteria, c__Alphaproteobacteria, o__Sphingomonadales, f__Sphingomonadaceae, g__Sphingomonas, s__yabuuchiae	0	0	8.35108e-05
alaskensis	k__Bacteria, p__Proteobacteria, c__Alphaproteobacteria, o__Sphingomonadales, f__Sphingomonadaceae, g__Sphingopyxis, s__alaskensis	3.79233e-05	0.000202329	0
{Unknown Order} Betaproteobacteria	k__Bacteria, p__Proteobacteria, c__Betaproteobacteria, o__, f__, g__, s__	0.000511965	0.00800324	0.0182471
{Unknown Family} Burkholderiales	k__Bacteria, p__Proteobacteria, c__Betaproteobacteria, o__Burkholderiales, f__, g__, s__	0.0198339	0.000314734	0.000835108
{Unknown Genus} Alcaligenaceae	k__Bacteria, p__Proteobacteria, c__Betaproteobacteria, o__Burkholderiales, f__Alcaligenaceae, g__, s__	0.000360272	0.0125894	0
{Unknown Species} Achromobacter	k__Bacteria, p__Proteobacteria, c__Betaproteobacteria, o__Burkholderiales, f__Alcaligenaceae, g__Achromobacter, s__	3.79233e-05	0	0.000250532
{Unknown Genus} Comamonadaceae	k__Bacteria, p__Proteobacteria, c__Betaproteobacteria, o__Burkholderiales, f__Comamonadaceae, g__, s__	0.00147901	0.00146127	0.0123178
{Unknown Species} Aquabacterium	k__Bacteria, p__Proteobacteria, c__Betaproteobacteria, o__Burkholderiales, f__Comamonadaceae, g__Aquabacterium, s__	0	0	0.00212953
{Unknown Species} Hydrogenophaga	k__Bacteria, p__Proteobacteria, c__Betaproteobacteria, o__Burkholderiales, f__Comamonadaceae, g__Hydrogenophaga, s__	0	0.000494582	0.00229655
{Unknown Species} Rhodoferax	k__Bacteria, p__Proteobacteria, c__Betaproteobacteria, o__Burkholderiales, f__Comamonadaceae, g__Rhodoferax, s__	0	4.4962e-05	0.000417554
{Unknown Species} Thiomonas	k__Bacteria, p__Proteobacteria, c__Betaproteobacteria, o__Burkholderiales, f__Comamonadaceae, g__Thiomonas, s__	0	4.4962e-05	0
{Unknown Genus} Oxalobacteraceae	k__Bacteria, p__Proteobacteria, c__Betaproteobacteria, o__Burkholderiales, f__Oxalobacteraceae, g__, s__	0.00502484	0.00530552	0.000334043
lividum	k__Bacteria, p__Proteobacteria, c__Betaproteobacteria, o__Burkholderiales, f__Oxalobacteraceae, g__Janthinobacterium, s__lividum	0.000493003	0	8.35108e-05
{Unknown Family} Ellin6067	k__Bacteria, p__Proteobacteria, c__Betaproteobacteria, o__Ellin6067, f__, g__, s__	0	0	0.00104388
{Unknown Species} Gallionella	k__Bacteria, p__Proteobacteria, c__Betaproteobacteria, o__Gallionellales, f__Gallionellaceae, g__Gallionella, s__	0	0	8.35108e-05
{Unknown Species} Thiobacillus	k__Bacteria, p__Proteobacteria, c__Betaproteobacteria, o__Hydrogenophilales, f__Hydrogenophilaceae, g__Thiobacillus, s__	0	4.4962e-05	0.000167022
{Unknown Family} IS-44	k__Bacteria, p__Proteobacteria, c__Betaproteobacteria, o__IS-44, f__, g__, s__	0	0	0.0123596
{Unknown Family} Methylophilales	k__Bacteria, p__Proteobacteria, c__Betaproteobacteria, o__Methylophilales, f__, g__, s__	0.000208578	0.0992986	0
{Unknown Genus} Methylophilaceae	k__Bacteria, p__Proteobacteria, c__Betaproteobacteria, o__Methylophilales, f__Methylophilaceae, g__, s__	9.48083e-05	0.000427139	0.000709842
mobilis	k__Bacteria, p__Proteobacteria, c__Betaproteobacteria, o__Methylophilales, f__Methylophilaceae, g__Methylotenera, s__mobilis	0	0	8.35108e-05
{Unknown Family} MKC10	k__Bacteria, p__Proteobacteria, c__Betaproteobacteria, o__MKC10, f__, g__, s__	0.00147901	0.0999281	0
{Unknown Family} MND1	k__Bacteria, p__Proteobacteria, c__Betaproteobacteria, o__MND1, f__, g__, s__	0	0	0.0236336
{Unknown Genus} Neisseriaceae	k__Bacteria, p__Proteobacteria, c__Betaproteobacteria, o__Neisseriales, f__Neisseriaceae, g__, s__	0.0030149	0	0.000876863
{Unknown Genus} Nitrosomonadaceae	k__Bacteria, p__Proteobacteria, c__Betaproteobacteria, o__Nitrosomonadales, f__Nitrosomonadaceae, g__, s__	0.000246502	0.00386673	0.000334043
ureae	k__Bacteria, p__Proteobacteria, c__Betaproteobacteria, o__Nitrosomonadales, f__Nitrosomonadaceae, g__Nitrosomonas, s__ureae	0	4.4962e-05	0.000125266
{Unknown Genus} Procabacteriaceae	k__Bacteria, p__Proteobacteria, c__Betaproteobacteria, o__Procabacteriales, f__Procabacteriaceae, g__, s__	0	0	0.00313165
{Unknown Genus} Rhodocyclaceae	k__Bacteria, p__Proteobacteria, c__Betaproteobacteria, o__Rhodocyclales, f__Rhodocyclaceae, g__, s__	0.00257879	0.00962187	0.00283937
{Unknown Species} Azoarcus	k__Bacteria, p__Proteobacteria, c__Betaproteobacteria, o__Rhodocyclales, f__Rhodocyclaceae, g__Azoarcus, s__	0.000151693	0.00791331	0.000375799
{Unknown Species} Dok59	k__Bacteria, p__Proteobacteria, c__Betaproteobacteria, o__Rhodocyclales, f__Rhodocyclaceae, g__Dok59, s__	0	0	8.35108e-05
{Unknown Species} KD1-23	k__Bacteria, p__Proteobacteria, c__Betaproteobacteria, o__Rhodocyclales, f__Rhodocyclaceae, g__KD1-23, s__	0	0	0.00137793
{Unknown Species} Zoogloea	k__Bacteria, p__Proteobacteria, c__Betaproteobacteria, o__Rhodocyclales, f__Rhodocyclaceae, g__Zoogloea, s__	0	0	0.000167022
{Unknown Family} SC-I-84	k__Bacteria, p__Proteobacteria, c__Betaproteobacteria, o__SC-I-84, f__, g__, s__	0	0	0.000167022
{Unknown Order} Deltaproteobacteria	k__Bacteria, p__Proteobacteria, c__Deltaproteobacteria, o__, f__, g__, s__	0	0	0.000334043
{Unknown Genus} Bacteriovoracaceae	k__Bacteria, p__Proteobacteria, c__Deltaproteobacteria, o__Bdellovibrionales, f__Bacteriovoracaceae, g__, s__	7.58466e-05	0.00256283	0.00250532
{Unknown Species} Bacteriovorax	k__Bacteria, p__Proteobacteria, c__Deltaproteobacteria, o__Bdellovibrionales, f__Bacteriovoracaceae, g__Bacteriovorax, s__	0	0.000269772	0
{Unknown Species} Bdellovibrio	k__Bacteria, p__Proteobacteria, c__Deltaproteobacteria, o__Bdellovibrionales, f__Bdellovibrionaceae, g__Bdellovibrio, s__	0	0	0.000417554
bacteriovorus	k__Bacteria, p__Proteobacteria, c__Deltaproteobacteria, o__Bdellovibrionales, f__Bdellovibrionaceae, g__Bdellovibrio, s__bacteriovorus	0	0	0.000626331
{Unknown Family} GMD14H09	k__Bacteria, p__Proteobacteria, c__Deltaproteobacteria, o__GMD14H09, f__, g__, s__	0	0	8.35108e-05
{Unknown Family} MIZ46	k__Bacteria, p__Proteobacteria, c__Deltaproteobacteria, o__MIZ46, f__, g__, s__	0	0	0.000250532
{Unknown Family} Myxococcales	k__Bacteria, p__Proteobacteria, c__Deltaproteobacteria, o__Myxococcales, f__, g__, s__	0	0	0.00956199
{Unknown Genus} 0319-6G20	k__Bacteria, p__Proteobacteria, c__Deltaproteobacteria, o__Myxococcales, f__0319-6G20, g__, s__	0	0	8.35108e-05
{Unknown Genus} Haliangiaceae	k__Bacteria, p__Proteobacteria, c__Deltaproteobacteria, o__Myxococcales, f__Haliangiaceae, g__, s__	0	0	0.000417554
{Unknown Species} Nannocystis	k__Bacteria, p__Proteobacteria, c__Deltaproteobacteria, o__Myxococcales, f__Nannocystaceae, g__Nannocystis, s__	0	0	0.000668086
{Unknown Species} Plesiocystis	k__Bacteria, p__Proteobacteria, c__Deltaproteobacteria, o__Myxococcales, f__Nannocystaceae, g__Plesiocystis, s__	0	0	0.000334043
{Unknown Family} PB19	k__Bacteria, p__Proteobacteria, c__Deltaproteobacteria, o__PB19, f__, g__, s__	0	0	0.000250532
{Unknown Family} Spirobacillales	k__Bacteria, p__Proteobacteria, c__Deltaproteobacteria, o__Spirobacillales, f__, g__, s__	0	0	0.00263059
{Unknown Species} Sulfurimonas	k__Bacteria, p__Proteobacteria, c__Epsilonproteobacteria, o__Campylobacterales, f__Helicobacteraceae, g__Sulfurimonas, s__	0	0.00418147	0
{Unknown Order} Gammaproteobacteria	k__Bacteria, p__Proteobacteria, c__Gammaproteobacteria, o__, f__, g__, s__	0	0.000179848	0.00526118
{Unknown Family} 34P16	k__Bacteria, p__Proteobacteria, c__Gammaproteobacteria, o__34P16, f__, g__, s__	0.000132732	0.000854278	0.00488538
{Unknown Genus} [Marinicellaceae]	k__Bacteria, p__Proteobacteria, c__Gammaproteobacteria, o__[Marinicellales], f__[Marinicellaceae], g__, s__	3.79233e-05	0.000517063	0.000501065
{Unknown Family} Acidithiobacillales	k__Bacteria, p__Proteobacteria, c__Gammaproteobacteria, o__Acidithiobacillales, f__, g__, s__	0	0	0.000375799
{Unknown Species} Oceanimonas	k__Bacteria, p__Proteobacteria, c__Gammaproteobacteria, o__Aeromonadales, f__Aeromonadaceae, g__Oceanimonas, s__	0	0	8.35108e-05
{Unknown Family} Alteromonadales	k__Bacteria, p__Proteobacteria, c__Gammaproteobacteria, o__Alteromonadales, f__, g__, s__	0.000132732	0.00361944	0
{Unknown Genus} 211ds20	k__Bacteria, p__Proteobacteria, c__Gammaproteobacteria, o__Alteromonadales, f__211ds20, g__, s__	0	0.0040241	0.00488538
amylolytica	k__Bacteria, p__Proteobacteria, c__Gammaproteobacteria, o__Alteromonadales, f__[Chromatiaceae], g__Alkalimonas, s__amylolytica	0	0	0.00129442
{Unknown Genus} Alteromonadaceae	k__Bacteria, p__Proteobacteria, c__Gammaproteobacteria, o__Alteromonadales, f__Alteromonadaceae, g__, s__	0.00022754	0.0030799	0.000417554
{Unknown Species} Candidatus Endobugula	k__Bacteria, p__Proteobacteria, c__Gammaproteobacteria, o__Alteromonadales, f__Alteromonadaceae, g__Candidatus Endobugula, s__	0	4.4962e-05	0.00054282
{Unknown Species} Cellvibrio	k__Bacteria, p__Proteobacteria, c__Gammaproteobacteria, o__Alteromonadales, f__Alteromonadaceae, g__Cellvibrio, s__	0.000132732	0	0.0109399
{Unknown Species} HB2-32-21	k__Bacteria, p__Proteobacteria, c__Gammaproteobacteria, o__Alteromonadales, f__Alteromonadaceae, g__HB2-32-21, s__	0	6.7443e-05	0.000167022
{Unknown Species} Marinobacter	k__Bacteria, p__Proteobacteria, c__Gammaproteobacteria, o__Alteromonadales, f__Alteromonadaceae, g__Marinobacter, s__	5.6885e-05	8.9924e-05	4.17554e-05
{Unknown Species} Microbulbifer	k__Bacteria, p__Proteobacteria, c__Gammaproteobacteria, o__Alteromonadales, f__Alteromonadaceae, g__Microbulbifer, s__	0	0	0.000709842
{Unknown Genus} HTCC2188	k__Bacteria, p__Proteobacteria, c__Gammaproteobacteria, o__Alteromonadales, f__HTCC2188, g__, s__	0	0	8.35108e-05
{Unknown Species} HTCC	k__Bacteria, p__Proteobacteria, c__Gammaproteobacteria, o__Alteromonadales, f__HTCC2188, g__HTCC, s__	0.000189617	0.0145227	0.00864337
{Unknown Genus} Idiomarinaceae	k__Bacteria, p__Proteobacteria, c__Gammaproteobacteria, o__Alteromonadales, f__Idiomarinaceae, g__, s__	0.00102393	0.0735129	0.000167022
{Unknown Genus} J115	k__Bacteria, p__Proteobacteria, c__Gammaproteobacteria, o__Alteromonadales, f__J115, g__, s__	0	0.000247291	0
{Unknown Genus} OM60	k__Bacteria, p__Proteobacteria, c__Gammaproteobacteria, o__Alteromonadales, f__OM60, g__, s__	0.000701581	0.0123646	0
{Unknown Family} Chromatiales	k__Bacteria, p__Proteobacteria, c__Gammaproteobacteria, o__Chromatiales, f__, g__, s__	0	0.00121397	0.00200426
{Unknown Genus} Chromatiaceae	k__Bacteria, p__Proteobacteria, c__Gammaproteobacteria, o__Chromatiales, f__Chromatiaceae, g__, s__	0	0	0.000167022
{Unknown Genus} Ectothiorhodospiraceae	k__Bacteria, p__Proteobacteria, c__Gammaproteobacteria, o__Chromatiales, f__Ectothiorhodospiraceae, g__, s__	7.58466e-05	0.000134886	0.00283937
{Unknown Species} Halorhodospira	k__Bacteria, p__Proteobacteria, c__Gammaproteobacteria, o__Chromatiales, f__Ectothiorhodospiraceae, g__Halorhodospira, s__	0	0	0.00171197
{Unknown Genus} Enterobacteriaceae	k__Bacteria, p__Proteobacteria, c__Gammaproteobacteria, o__Enterobacteriales, f__Enterobacteriaceae, g__, s__	0.00034131	0	0
coli	k__Bacteria, p__Proteobacteria, c__Gammaproteobacteria, o__Enterobacteriales, f__Enterobacteriaceae, g__Escherichia, s__coli	0.396166	0.00231554	0.0356174
ananatis	k__Bacteria, p__Proteobacteria, c__Gammaproteobacteria, o__Enterobacteriales, f__Enterobacteriaceae, g__Pantoea, s__ananatis	7.58466e-05	0	0
{Unknown Family} Legionellales	k__Bacteria, p__Proteobacteria, c__Gammaproteobacteria, o__Legionellales, f__, g__, s__	0	0	0.00325692
{Unknown Genus} Coxiellaceae	k__Bacteria, p__Proteobacteria, c__Gammaproteobacteria, o__Legionellales, f__Coxiellaceae, g__, s__	0	0	0.00133617
{Unknown Species} Aquicella	k__Bacteria, p__Proteobacteria, c__Gammaproteobacteria, o__Legionellales, f__Coxiellaceae, g__Aquicella, s__	3.79233e-05	0	0.00187899
{Unknown Genus} Legionellaceae	k__Bacteria, p__Proteobacteria, c__Gammaproteobacteria, o__Legionellales, f__Legionellaceae, g__, s__	0	0	0.000417554
{Unknown Species} Tatlockia	k__Bacteria, p__Proteobacteria, c__Gammaproteobacteria, o__Legionellales, f__Legionellaceae, g__Tatlockia, s__	0	0	0.000167022
{Unknown Family} Methylococcales	k__Bacteria, p__Proteobacteria, c__Gammaproteobacteria, o__Methylococcales, f__, g__, s__	0	0	0.000626331
polyspora	k__Bacteria, p__Proteobacteria, c__Gammaproteobacteria, o__Methylococcales, f__Crenotrichaceae, g__Crenothrix, s__polyspora	0	0	0.00359096
{Unknown Genus} Methylococcaceae	k__Bacteria, p__Proteobacteria, c__Gammaproteobacteria, o__Methylococcales, f__Methylococcaceae, g__, s__	0	0	0.000292288
{Unknown Species} Methylocaldum	k__Bacteria, p__Proteobacteria, c__Gammaproteobacteria, o__Methylococcales, f__Methylococcaceae, g__Methylocaldum, s__	0	0	8.35108e-05
{Unknown Species} Alcanivorax	k__Bacteria, p__Proteobacteria, c__Gammaproteobacteria, o__Oceanospirillales, f__Alcanivoracaceae, g__Alcanivorax, s__	0.00269256	0.0245717	0.000167022
{Unknown Genus} Hahellaceae	k__Bacteria, p__Proteobacteria, c__Gammaproteobacteria, o__Oceanospirillales, f__Hahellaceae, g__, s__	0	0	8.35108e-05
{Unknown Species} Hahella	k__Bacteria, p__Proteobacteria, c__Gammaproteobacteria, o__Oceanospirillales, f__Hahellaceae, g__Hahella, s__	0	0	0.00442607
{Unknown Genus} Halomonadaceae	k__Bacteria, p__Proteobacteria, c__Gammaproteobacteria, o__Oceanospirillales, f__Halomonadaceae, g__, s__	3.79233e-05	0	0
{Unknown Species} Candidatus Portiera	k__Bacteria, p__Proteobacteria, c__Gammaproteobacteria, o__Oceanospirillales, f__Halomonadaceae, g__Candidatus Portiera, s__	0	4.4962e-05	0.00108564
{Unknown Species} Halomonas	k__Bacteria, p__Proteobacteria, c__Gammaproteobacteria, o__Oceanospirillales, f__Halomonadaceae, g__Halomonas, s__	0	0	0.00054282
{Unknown Genus} Oceanospirillaceae	k__Bacteria, p__Proteobacteria, c__Gammaproteobacteria, o__Oceanospirillales, f__Oceanospirillaceae, g__, s__	1.89617e-05	0.000517063	0
primoryensis	k__Bacteria, p__Proteobacteria, c__Gammaproteobacteria, o__Oceanospirillales, f__Oceanospirillaceae, g__Marinomonas, s__primoryensis	0	0	0.000167022
parainfluenzae	k__Bacteria, p__Proteobacteria, c__Gammaproteobacteria, o__Pasteurellales, f__Pasteurellaceae, g__Haemophilus, s__parainfluenzae	5.6885e-05	0	4.17554e-05
{Unknown Genus} Moraxellaceae	k__Bacteria, p__Proteobacteria, c__Gammaproteobacteria, o__Pseudomonadales, f__Moraxellaceae, g__, s__	5.6885e-05	0	0.00158671
{Unknown Species} Acinetobacter	k__Bacteria, p__Proteobacteria, c__Gammaproteobacteria, o__Pseudomonadales, f__Moraxellaceae, g__Acinetobacter, s__	0.000208578	0	0
lwoffii	k__Bacteria, p__Proteobacteria, c__Gammaproteobacteria, o__Pseudomonadales, f__Moraxellaceae, g__Acinetobacter, s__lwoffii	3.79233e-05	0	0
{Unknown Species} Enhydrobacter	k__Bacteria, p__Proteobacteria, c__Gammaproteobacteria, o__Pseudomonadales, f__Moraxellaceae, g__Enhydrobacter, s__	0.000208578	0	0
{Unknown Species} Perlucidibaca	k__Bacteria, p__Proteobacteria, c__Gammaproteobacteria, o__Pseudomonadales, f__Moraxellaceae, g__Perlucidibaca, s__	0.00693997	0.0313385	0.0169527
{Unknown Species} Psychrobacter	k__Bacteria, p__Proteobacteria, c__Gammaproteobacteria, o__Pseudomonadales, f__Moraxellaceae, g__Psychrobacter, s__	1.89617e-05	0	4.17554e-05
{Unknown Genus} Pseudomonadaceae	k__Bacteria, p__Proteobacteria, c__Gammaproteobacteria, o__Pseudomonadales, f__Pseudomonadaceae, g__, s__	0.000872236	0.000404658	0.00835108
{Unknown Species} Pseudomonas	k__Bacteria, p__Proteobacteria, c__Gammaproteobacteria, o__Pseudomonadales, f__Pseudomonadaceae, g__Pseudomonas, s__	0.0428344	0.0133088	0.015199
fragi	k__Bacteria, p__Proteobacteria, c__Gammaproteobacteria, o__Pseudomonadales, f__Pseudomonadaceae, g__Pseudomonas, s__fragi	0.000986006	0	0.00263059
{Unknown Family} PYR10d3	k__Bacteria, p__Proteobacteria, c__Gammaproteobacteria, o__PYR10d3, f__, g__, s__	0	0	0.000334043
{Unknown Family} Thiohalorhabdales	k__Bacteria, p__Proteobacteria, c__Gammaproteobacteria, o__Thiohalorhabdales, f__, g__, s__	0.000284425	0.0164786	0.0030899
{Unknown Genus} Piscirickettsiaceae	k__Bacteria, p__Proteobacteria, c__Gammaproteobacteria, o__Thiotrichales, f__Piscirickettsiaceae, g__, s__	0.000625735	0.0188616	0.00538645
{Unknown Species} Methylophaga	k__Bacteria, p__Proteobacteria, c__Gammaproteobacteria, o__Thiotrichales, f__Piscirickettsiaceae, g__Methylophaga, s__	0.000493003	0.00861022	0
{Unknown Species} Thioalkalimicrobium	k__Bacteria, p__Proteobacteria, c__Gammaproteobacteria, o__Thiotrichales, f__Piscirickettsiaceae, g__Thioalkalimicrobium, s__	0	0	8.35108e-05
{Unknown Genus} Thiotrichaceae	k__Bacteria, p__Proteobacteria, c__Gammaproteobacteria, o__Thiotrichales, f__Thiotrichaceae, g__, s__	0	8.9924e-05	8.35108e-05
{Unknown Species} Pseudoalteromonas	k__Bacteria, p__Proteobacteria, c__Gammaproteobacteria, o__Vibrionales, f__Pseudoalteromonadaceae, g__Pseudoalteromonas, s__	0	0	0.000292288
{Unknown Species} Vibrio	k__Bacteria, p__Proteobacteria, c__Gammaproteobacteria, o__Vibrionales, f__Vibrionaceae, g__Vibrio, s__	0	0	0.000250532
{Unknown Genus} Sinobacteraceae	k__Bacteria, p__Proteobacteria, c__Gammaproteobacteria, o__Xanthomonadales, f__Sinobacteraceae, g__, s__	0.0261481	0.0264377	0.0486033
{Unknown Species} Steroidobacter	k__Bacteria, p__Proteobacteria, c__Gammaproteobacteria, o__Xanthomonadales, f__Sinobacteraceae, g__Steroidobacter, s__	5.6885e-05	0.00501326	0
{Unknown Genus} Xanthomonadaceae	k__Bacteria, p__Proteobacteria, c__Gammaproteobacteria, o__Xanthomonadales, f__Xanthomonadaceae, g__, s__	1.89617e-05	4.4962e-05	0.02117
{Unknown Species} Dokdonella	k__Bacteria, p__Proteobacteria, c__Gammaproteobacteria, o__Xanthomonadales, f__Xanthomonadaceae, g__Dokdonella, s__	5.6885e-05	2.2481e-05	0.00425905
{Unknown Species} Stenotrophomonas	k__Bacteria, p__Proteobacteria, c__Gammaproteobacteria, o__Xanthomonadales, f__Xanthomonadaceae, g__Stenotrophomonas, s__	0.000132732	0	0.00484363
rhizophila	k__Bacteria, p__Proteobacteria, c__Gammaproteobacteria, o__Xanthomonadales, f__Xanthomonadaceae, g__Stenotrophomonas, s__rhizophila	0.024745	0	0.000375799
{Unknown Family} PHOS-HD29	k__Bacteria, p__Proteobacteria, c__TA18, o__PHOS-HD29, f__, g__, s__	0	0	0.000167022
{Unknown Genus} Mariprofundaceae	k__Bacteria, p__Proteobacteria, c__Zetaproteobacteria, o__Mariprofundales, f__Mariprofundaceae, g__, s__	0	0	0.000334043
{Unknown Family} [Leptospirales]	k__Bacteria, p__Spirochaetes, c__[Leptospirae], o__[Leptospirales], f__, g__, s__	0	0	0.000167022
{Unknown Species} Leptospira	k__Bacteria, p__Spirochaetes, c__[Leptospirae], o__[Leptospirales], f__Leptospiraceae, g__Leptospira, s__	0	0.000134886	0.000167022
{Unknown Class} SR1	k__Bacteria, p__SR1, c__, o__, f__, g__, s__	0	0.000562025	0.00108564
{Unknown Family} Synergistales	k__Bacteria, p__Synergistetes, c__Synergistia, o__Synergistales, f__, g__, s__	0	4.4962e-05	0
{Unknown Species} Anaerobaculum	k__Bacteria, p__Synergistetes, c__Synergistia, o__Synergistales, f__Anaerobaculaceae, g__Anaerobaculum, s__	0	0.000337215	0
{Unknown Genus} Thermovirgaceae	k__Bacteria, p__Synergistetes, c__Synergistia, o__Synergistales, f__Thermovirgaceae, g__, s__	0	0.00193337	0
{Unknown Order} Mollicutes	k__Bacteria, p__Tenericutes, c__Mollicutes, o__, f__, g__, s__	0	0.00236051	0
{Unknown Species} Acholeplasma	k__Bacteria, p__Tenericutes, c__Mollicutes, o__Acholeplasmatales, f__Acholeplasmataceae, g__Acholeplasma, s__	0.00011377	0.0022481	0
{Unknown Family} RF39	k__Bacteria, p__Tenericutes, c__Mollicutes, o__RF39, f__, g__, s__	0	0.000134886	0
{Unknown Family} ML615J-28	k__Bacteria, p__Tenericutes, c__RF3, o__ML615J-28, f__, g__, s__	5.6885e-05	0.000112405	0
{Unknown Species} S1	k__Bacteria, p__Thermotogae, c__Thermotogae, o__Thermotogales, f__Thermotogaceae, g__S1, s__	0	0.000134886	0
{Unknown Order} SBRH58	k__Bacteria, p__TM6, c__SBRH58, o__, f__, g__, s__	0	0	0.000250532
{Unknown Order} SJA-4	k__Bacteria, p__TM6, c__SJA-4, o__, f__, g__, s__	0	0	0.0360349
{Unknown Family} YJF2-48	k__Bacteria, p__TM6, c__SJA-4, o__YJF2-48, f__, g__, s__	0	0	0.000668086
{Unknown Class} TM7	k__Bacteria, p__TM7, c__, o__, f__, g__, s__	0	0	0.00250532
{Unknown Order} MJK10	k__Bacteria, p__TM7, c__MJK10, o__, f__, g__, s__	0	0	0.000501065
{Unknown Order} TM7-1	k__Bacteria, p__TM7, c__TM7-1, o__, f__, g__, s__	0.000284425	0.00393418	0.0178713
{Unknown Order} TM7-3	k__Bacteria, p__TM7, c__TM7-3, o__, f__, g__, s__	5.6885e-05	0.00339463	0.0224226
{Unknown Family} EW055	k__Bacteria, p__TM7, c__TM7-3, o__EW055, f__, g__, s__	0	0.000179848	8.35108e-05
{Unknown Genus} LD19	k__Bacteria, p__Verrucomicrobia, c__[Methylacidiphilae], o__Methylacidiphilales, f__LD19, g__, s__	0	0	0.000375799
{Unknown Order} [Pedosphaerae]	k__Bacteria, p__Verrucomicrobia, c__[Pedosphaerae], o__, f__, g__, s__	0	0	0.000167022
{Unknown Family} [Pedosphaerales]	k__Bacteria, p__Verrucomicrobia, c__[Pedosphaerae], o__[Pedosphaerales], f__, g__, s__	0	0	0.00137793
{Unknown Genus} Ellin517	k__Bacteria, p__Verrucomicrobia, c__[Pedosphaerae], o__[Pedosphaerales], f__Ellin517, g__, s__	1.89617e-05	0	0.000208777
{Unknown Genus} 01D2Z36	k__Bacteria, p__Verrucomicrobia, c__[Spartobacteria], o__[Chthoniobacterales], f__01D2Z36, g__, s__	0	0	0.000125266
{Unknown Genus} [Chthoniobacteraceae]	k__Bacteria, p__Verrucomicrobia, c__[Spartobacteria], o__[Chthoniobacterales], f__[Chthoniobacteraceae], g__, s__	0	0	0.000167022
{Unknown Species} Candidatus Xiphinematobacter	k__Bacteria, p__Verrucomicrobia, c__[Spartobacteria], o__[Chthoniobacterales], f__[Chthoniobacteraceae], g__Candidatus Xiphinematobacter, s__	5.6885e-05	0.00159615	0.011274
{Unknown Species} Chthoniobacter	k__Bacteria, p__Verrucomicrobia, c__[Spartobacteria], o__[Chthoniobacterales], f__[Chthoniobacteraceae], g__Chthoniobacter, s__	1.89617e-05	0	4.17554e-05
{Unknown Order} Opitutae	k__Bacteria, p__Verrucomicrobia, c__Opitutae, o__, f__, g__, s__	0	0.000179848	0
{Unknown Species} Opitutus	k__Bacteria, p__Verrucomicrobia, c__Opitutae, o__Opitutales, f__Opitutaceae, g__Opitutus, s__	3.79233e-05	0.000337215	0.00317341
{Unknown Genus} Puniceicoccaceae	k__Bacteria, p__Verrucomicrobia, c__Opitutae, o__Puniceicoccales, f__Puniceicoccaceae, g__, s__	0.00011377	0.00245043	0
{Unknown Genus} Verrucomicrobiaceae	k__Bacteria, p__Verrucomicrobia, c__Verrucomicrobiae, o__Verrucomicrobiales, f__Verrucomicrobiaceae, g__, s__	0	0.000247291	0.00121091
{Unknown Species} Luteolibacter	k__Bacteria, p__Verrucomicrobia, c__Verrucomicrobiae, o__Verrucomicrobiales, f__Verrucomicrobiaceae, g__Luteolibacter, s__	3.79233e-05	0	0.000250532
debontii	k__Bacteria, p__Verrucomicrobia, c__Verrucomicrobiae, o__Verrucomicrobiales, f__Verrucomicrobiaceae, g__Prosthecobacter, s__debontii	0	0	0.000167022
{Unknown Species} Rubritalea	k__Bacteria, p__Verrucomicrobia, c__Verrucomicrobiae, o__Verrucomicrobiales, f__Verrucomicrobiaceae, g__Rubritalea, s__	0	0	8.35108e-05
{Unknown Species} Verrucomicrobium	k__Bacteria, p__Verrucomicrobia, c__Verrucomicrobiae, o__Verrucomicrobiales, f__Verrucomicrobiaceae, g__Verrucomicrobium, s__	0.000530926	0.013556	0.00137793
{Unknown Class} WPS-2	k__Bacteria, p__WPS-2, c__, o__, f__, g__, s__	0	0.000112405	0.000125266
{Unknown Order} SHA-109	k__Bacteria, p__WS2, c__SHA-109, o__, f__, g__, s__	0	0	8.35108e-05
{Unknown Family} Sediment-1	k__Bacteria, p__WS3, c__PRR-12, o__Sediment-1, f__, g__, s__	0	0	8.35108e-05
{Unknown Order} B142	k__Bacteria, p__WS6, c__B142, o__, f__, g__, s__	0	0.000966683	0.0030899
{Unknown Order} SC72	k__Bacteria, p__WS6, c__SC72, o__, f__, g__, s__	0	0.00292253	0
{Unknown Family} WCHB1-15	k__Bacteria, p__WS6, c__SC72, o__WCHB1-15, f__, g__, s__	0	4.4962e-05	0
N/A	N/A	7.58466e-05	0.00472101	0.00476012
