# Supplementary material for: Assessment of Physicochemical, Microbiological and Toxicological Hazards at an Illegal Landfill in Central Poland
Source: Int J Environ Res Public Health. 2022 Apr 15;19(8):4826. doi: 10.3390/ijerph19084826 (PMC9027659; doi:10.3390/ijerph19084826)
Supplement: Supplementary file 1 [file ijerph-19-04826-s001.zip › Table S5.xlsx]

## Sheet: Tmp export tabular
Species (Aggregated)	Taxonomy	Air Abundance	Leachate Abundance	Soil Abundance
Engyodontium_album	k__Fungi, p__Ascomycota, c__Ascomycota_cls_Incertae_sedis, o__Ascomycota_ord_Incertae_sedis, f__Ascomycota_fam_Incertae_sedis, g__Engyodontium, s__Engyodontium_album	0.000107084	0	0
Phaeotheca_fissurella	k__Fungi, p__Ascomycota, c__Ascomycota_cls_Incertae_sedis, o__Ascomycota_ord_Incertae_sedis, f__Ascomycota_fam_Incertae_sedis, g__Phaeotheca, s__Phaeotheca_fissurella	9.17859e-05	0	0
Radulidium_subulatum	k__Fungi, p__Ascomycota, c__Ascomycota_cls_Incertae_sedis, o__Ascomycota_ord_Incertae_sedis, f__Ascomycota_fam_Incertae_sedis, g__Radulidium, s__Radulidium_subulatum	0.000673097	0	0
unidentified-01	k__Fungi, p__Ascomycota, c__Ascomycota_cls_Incertae_sedis, o__Ascomycota_ord_Incertae_sedis, f__Ascomycota_fam_Incertae_sedis, g__Tetracladium, s__unidentified	0	0	0.000160205
Volucrispora_graminea	k__Fungi, p__Ascomycota, c__Ascomycota_cls_Incertae_sedis, o__Ascomycota_ord_Incertae_sedis, f__Ascomycota_fam_Incertae_sedis, g__Volucrispora, s__Volucrispora_graminea	0.000948455	0	0
Arthrocatena_tenebrio	k__Fungi, p__Ascomycota, c__Dothideomycetes, o__Capnodiales, f__Capnodiales_fam_Incertae_sedis, g__Arthrocatena, s__Arthrocatena_tenebrio	0.000168274	0	0
Cladosporium_delicatulum	k__Fungi, p__Ascomycota, c__Dothideomycetes, o__Capnodiales, f__Cladosporiaceae, g__Cladosporium, s__Cladosporium_delicatulum	0.0137373	0.00157114	0.000490039
Cladosporium_sphaerospermum	k__Fungi, p__Ascomycota, c__Dothideomycetes, o__Capnodiales, f__Cladosporiaceae, g__Cladosporium, s__Cladosporium_sphaerospermum	0.000145328	0	0
Extremus_antarcticus	k__Fungi, p__Ascomycota, c__Dothideomycetes, o__Capnodiales, f__Extremaceae, g__Extremus, s__Extremus_antarcticus	0.000305953	0	0
Vermiconia_antarctica	k__Fungi, p__Ascomycota, c__Dothideomycetes, o__Capnodiales, f__Extremaceae, g__Vermiconia, s__Vermiconia_antarctica	2.29465e-05	0	0
Mycosphaerella_tassiana	k__Fungi, p__Ascomycota, c__Dothideomycetes, o__Capnodiales, f__Mycosphaerellaceae, g__Mycosphaerella, s__Mycosphaerella_tassiana	0.0341367	0.00227152	0.000113086
Ramularia_cynarae	k__Fungi, p__Ascomycota, c__Dothideomycetes, o__Capnodiales, f__Mycosphaerellaceae, g__Ramularia, s__Ramularia_cynarae	9.94348e-05	0	0
Ramularia_pratensis	k__Fungi, p__Ascomycota, c__Dothideomycetes, o__Capnodiales, f__Mycosphaerellaceae, g__Ramularia, s__Ramularia_pratensis	0.000175923	0	0
unidentified-02	k__Fungi, p__Ascomycota, c__Dothideomycetes, o__Capnodiales, f__Mycosphaerellaceae, g__Septoria, s__unidentified	7.64883e-05	0	0
Sphaerulina_tirolensis	k__Fungi, p__Ascomycota, c__Dothideomycetes, o__Capnodiales, f__Mycosphaerellaceae, g__Sphaerulina, s__Sphaerulina_tirolensis	0.000122381	0	0
unidentified-03	k__Fungi, p__Ascomycota, c__Dothideomycetes, o__Capnodiales, f__Mycosphaerellaceae, g__unidentified, s__unidentified	0.00039009	0	0
Zymoseptoria_brevis	k__Fungi, p__Ascomycota, c__Dothideomycetes, o__Capnodiales, f__Mycosphaerellaceae, g__Zymoseptoria, s__Zymoseptoria_brevis	0.000283007	0	0
Devriesia_pseudoamericana	k__Fungi, p__Ascomycota, c__Dothideomycetes, o__Capnodiales, f__Teratosphaeriaceae, g__Devriesia, s__Devriesia_pseudoamericana	4.5893e-05	0	0
Neocatenulostroma_microsporum	k__Fungi, p__Ascomycota, c__Dothideomycetes, o__Capnodiales, f__Teratosphaeriaceae, g__Neocatenulostroma, s__Neocatenulostroma_microsporum	3.05953e-05	0	0
unidentified-04	k__Fungi, p__Ascomycota, c__Dothideomycetes, o__Capnodiales, f__unidentified, g__unidentified, s__unidentified	0.00134619	0	0
Aureobasidium_pullulans	k__Fungi, p__Ascomycota, c__Dothideomycetes, o__Dothideales, f__Aureobasidiaceae, g__Aureobasidium, s__Aureobasidium_pullulans	0.000489525	0.000492163	0.000376953
Hormonema_macrosporum	k__Fungi, p__Ascomycota, c__Dothideomycetes, o__Dothideales, f__Dothioraceae, g__Hormonema, s__Hormonema_macrosporum	0.000237114	0	0
Perusta_inaequalis	k__Fungi, p__Ascomycota, c__Dothideomycetes, o__Dothideomycetes_ord_Incertae_sedis, f__Dothideomycetes_fam_Incertae_sedis, g__Perusta, s__Perusta_inaequalis	0.000283007	0	0
Arthrographis_kalrae	k__Fungi, p__Ascomycota, c__Dothideomycetes, o__Dothideomycetidae_ord_Incertae_sedis, f__Eremomycetaceae, g__Arthrographis, s__Arthrographis_kalrae	0	0	0.00165859
Pyrenochaeta_keratinophila	k__Fungi, p__Ascomycota, c__Dothideomycetes, o__Pleosporales, f__Cucurbitariaceae, g__Pyrenochaeta, s__Pyrenochaeta_keratinophila	0.000152977	0	0
unidentified-05	k__Fungi, p__Ascomycota, c__Dothideomycetes, o__Pleosporales, f__Cucurbitariaceae, g__Pyrenochaeta, s__unidentified	0	0	0.000141357
{Unknown Species} Didymella	k__Fungi, p__Ascomycota, c__Dothideomycetes, o__Pleosporales, f__Didymellaceae, g__Didymella,	0.0688547	0	0
Neoascochyta_desmazieri	k__Fungi, p__Ascomycota, c__Dothideomycetes, o__Pleosporales, f__Didymellaceae, g__Neoascochyta, s__Neoascochyta_desmazieri	3.05953e-05	0	0
Neoascochyta_exitialis	k__Fungi, p__Ascomycota, c__Dothideomycetes, o__Pleosporales, f__Didymellaceae, g__Neoascochyta, s__Neoascochyta_exitialis	0.000497174	0	0
Neoascochyta_paspali	k__Fungi, p__Ascomycota, c__Dothideomycetes, o__Pleosporales, f__Didymellaceae, g__Neoascochyta, s__Neoascochyta_paspali	0.000435983	0	0
unidentified-06	k__Fungi, p__Ascomycota, c__Dothideomycetes, o__Pleosporales, f__Phaeosphaeriaceae, g__unidentified, s__unidentified	0.000114732	0	0
Prosthemium_intermedium	k__Fungi, p__Ascomycota, c__Dothideomycetes, o__Pleosporales, f__Pleomassariaceae, g__Prosthemium, s__Prosthemium_intermedium	0.000634853	0	0
Alternaria_papavericola	k__Fungi, p__Ascomycota, c__Dothideomycetes, o__Pleosporales, f__Pleosporaceae, g__Alternaria, s__Alternaria_papavericola	0.00139209	0	0
unidentified-07	k__Fungi, p__Ascomycota, c__Dothideomycetes, o__Pleosporales, f__Pleosporaceae, g__Alternaria, s__unidentified	0.0364314	0	3.76953e-05
Stemphylium_herbarum	k__Fungi, p__Ascomycota, c__Dothideomycetes, o__Pleosporales, f__Pleosporaceae, g__Stemphylium, s__Stemphylium_herbarum	3.82441e-05	0	0
unidentified-08	k__Fungi, p__Ascomycota, c__Dothideomycetes, o__Pleosporales, f__Pleosporaceae, g__unidentified, s__unidentified	0.00175158	0	0
Chalastospora_ellipsoidea	k__Fungi, p__Ascomycota, c__Dothideomycetes, o__Pleosporales, f__Pleosporales_fam_Incertae_sedis, g__Chalastospora, s__Chalastospora_ellipsoidea	0.00839076	0	0
unidentified-09	k__Fungi, p__Ascomycota, c__Dothideomycetes, o__Pleosporales, f__Sporormiaceae, g__Preussia, s__unidentified	0	0.000530022	0
unidentified-10	k__Fungi, p__Ascomycota, c__Dothideomycetes, o__Pleosporales, f__Sporormiaceae, g__unidentified, s__unidentified	0	0	0.000273291
Torula_herbarum	k__Fungi, p__Ascomycota, c__Dothideomycetes, o__Pleosporales, f__Torulaceae, g__Torula, s__Torula_herbarum	0.0359801	0	0
Torula_hollandica	k__Fungi, p__Ascomycota, c__Dothideomycetes, o__Pleosporales, f__Torulaceae, g__Torula, s__Torula_hollandica	0.00281477	0	0
unidentified-11	k__Fungi, p__Ascomycota, c__Dothideomycetes, o__Pleosporales, f__unidentified, g__unidentified, s__unidentified	0.00882675	0	0.000546582
unidentified-12	k__Fungi, p__Ascomycota, c__Dothideomycetes, o__unidentified, f__unidentified, g__unidentified, s__unidentified	0.00800067	0	0.000216748
Ochroconis_tshawytschae	k__Fungi, p__Ascomycota, c__Dothideomycetes, o__Venturiales, f__Sympoventuriaceae, g__Ochroconis, s__Ochroconis_tshawytschae	0	0	0.00012251
unidentified-13	k__Fungi, p__Ascomycota, c__Dothideomycetes, o__Venturiales, f__unidentified, g__unidentified, s__unidentified	9.17859e-05	0	0
Cyphellophora_sessilis	k__Fungi, p__Ascomycota, c__Eurotiomycetes, o__Chaetothyriales, f__Cyphellophoraceae, g__Cyphellophora, s__Cyphellophora_sessilis	0.000321251	0	0
Exophiala_alcalophila	k__Fungi, p__Ascomycota, c__Eurotiomycetes, o__Chaetothyriales, f__Herpotrichiellaceae, g__Exophiala, s__Exophiala_alcalophila	0	0	6.59668e-05
Exophiala_equina	k__Fungi, p__Ascomycota, c__Eurotiomycetes, o__Chaetothyriales, f__Herpotrichiellaceae, g__Exophiala, s__Exophiala_equina	9.94348e-05	0	0.000339258
Exophiala_phaeomuriformis	k__Fungi, p__Ascomycota, c__Eurotiomycetes, o__Chaetothyriales, f__Herpotrichiellaceae, g__Exophiala, s__Exophiala_phaeomuriformis	0	0	9.42383e-05
Exophiala_psychrophila	k__Fungi, p__Ascomycota, c__Eurotiomycetes, o__Chaetothyriales, f__Herpotrichiellaceae, g__Exophiala, s__Exophiala_psychrophila	0	0	0.000141357
unidentified-14	k__Fungi, p__Ascomycota, c__Eurotiomycetes, o__Chaetothyriales, f__Herpotrichiellaceae, g__Exophiala, s__unidentified	0.00146857	0	2.82715e-05
unidentified-15	k__Fungi, p__Ascomycota, c__Eurotiomycetes, o__Chaetothyriales, f__Herpotrichiellaceae, g__unidentified, s__unidentified	0	0	4.71191e-05
Knufia_epidermidis	k__Fungi, p__Ascomycota, c__Eurotiomycetes, o__Chaetothyriales, f__Trichomeriaceae, g__Knufia, s__Knufia_epidermidis	0	0	4.71191e-05
Knufia_perforans	k__Fungi, p__Ascomycota, c__Eurotiomycetes, o__Chaetothyriales, f__Trichomeriaceae, g__Knufia, s__Knufia_perforans	0.000244762	0.00147649	2.82715e-05
unidentified-16	k__Fungi, p__Ascomycota, c__Eurotiomycetes, o__Chaetothyriales, f__unidentified, g__unidentified, s__unidentified	0.00226405	0	0
Aspergillus_aureolatus	k__Fungi, p__Ascomycota, c__Eurotiomycetes, o__Eurotiales, f__Aspergillaceae, g__Aspergillus, s__Aspergillus_aureolatus	0	0	4.71191e-05
Aspergillus_caesiellus	k__Fungi, p__Ascomycota, c__Eurotiomycetes, o__Eurotiales, f__Aspergillaceae, g__Aspergillus, s__Aspergillus_caesiellus	0.000772532	0	6.59668e-05
Aspergillus_flavus	k__Fungi, p__Ascomycota, c__Eurotiomycetes, o__Eurotiales, f__Aspergillaceae, g__Aspergillus, s__Aspergillus_flavus	0.000374793	0	0.0013853
Aspergillus_flocculosus	k__Fungi, p__Ascomycota, c__Eurotiomycetes, o__Eurotiales, f__Aspergillaceae, g__Aspergillus, s__Aspergillus_flocculosus	0	0	4.71191e-05
Aspergillus_fumigatus	k__Fungi, p__Ascomycota, c__Eurotiomycetes, o__Eurotiales, f__Aspergillaceae, g__Aspergillus, s__Aspergillus_fumigatus	0.00071899	0	0.00191304
Aspergillus_granulosus	k__Fungi, p__Ascomycota, c__Eurotiomycetes, o__Eurotiales, f__Aspergillaceae, g__Aspergillus, s__Aspergillus_granulosus	0	0	0.000678516
Aspergillus_intermedius	k__Fungi, p__Ascomycota, c__Eurotiomycetes, o__Eurotiales, f__Aspergillaceae, g__Aspergillus, s__Aspergillus_intermedius	0.0118786	0	0.00528677
Aspergillus_niger	k__Fungi, p__Ascomycota, c__Eurotiomycetes, o__Eurotiales, f__Aspergillaceae, g__Aspergillus, s__Aspergillus_niger	0	0.00759067	0.00154551
Aspergillus_ochraceus	k__Fungi, p__Ascomycota, c__Eurotiomycetes, o__Eurotiales, f__Aspergillaceae, g__Aspergillus, s__Aspergillus_ochraceus	0	0	0.000169629
Aspergillus_penicillioides	k__Fungi, p__Ascomycota, c__Eurotiomycetes, o__Eurotiales, f__Aspergillaceae, g__Aspergillus, s__Aspergillus_penicillioides	0.00136149	0	2.82715e-05
Aspergillus_piperis	k__Fungi, p__Ascomycota, c__Eurotiomycetes, o__Eurotiales, f__Aspergillaceae, g__Aspergillus, s__Aspergillus_piperis	0	0	0.00051831
Aspergillus_subversicolor	k__Fungi, p__Ascomycota, c__Eurotiomycetes, o__Eurotiales, f__Aspergillaceae, g__Aspergillus, s__Aspergillus_subversicolor	0.000374793	0.000406981	0.00216748
Aspergillus_tritici	k__Fungi, p__Ascomycota, c__Eurotiomycetes, o__Eurotiales, f__Aspergillaceae, g__Aspergillus, s__Aspergillus_tritici	0	0	9.42383e-05
Penicillium_bialowiezense	k__Fungi, p__Ascomycota, c__Eurotiomycetes, o__Eurotiales, f__Aspergillaceae, g__Penicillium, s__Penicillium_bialowiezense	0.000864317	0	4.71191e-05
Penicillium_citrinum	k__Fungi, p__Ascomycota, c__Eurotiomycetes, o__Eurotiales, f__Aspergillaceae, g__Penicillium, s__Penicillium_citrinum	2.29465e-05	0	0
Penicillium_herquei	k__Fungi, p__Ascomycota, c__Eurotiomycetes, o__Eurotiales, f__Aspergillaceae, g__Penicillium, s__Penicillium_herquei	0	0	0.000103662
Penicillium_hispanicum	k__Fungi, p__Ascomycota, c__Eurotiomycetes, o__Eurotiales, f__Aspergillaceae, g__Penicillium, s__Penicillium_hispanicum	0	0	0.000113086
Penicillium_lividum	k__Fungi, p__Ascomycota, c__Eurotiomycetes, o__Eurotiales, f__Aspergillaceae, g__Penicillium, s__Penicillium_lividum	0	0	0.000131934
Penicillium_melinii	k__Fungi, p__Ascomycota, c__Eurotiomycetes, o__Eurotiales, f__Aspergillaceae, g__Penicillium, s__Penicillium_melinii	0.000168274	0	3.76953e-05
Penicillium_oxalicum	k__Fungi, p__Ascomycota, c__Eurotiomycetes, o__Eurotiales, f__Aspergillaceae, g__Penicillium, s__Penicillium_oxalicum	7.64883e-05	0	0
Penicillium_penicillioides	k__Fungi, p__Ascomycota, c__Eurotiomycetes, o__Eurotiales, f__Aspergillaceae, g__Penicillium, s__Penicillium_penicillioides	1.52977e-05	0	0
Penicillium_phoeniceum	k__Fungi, p__Ascomycota, c__Eurotiomycetes, o__Eurotiales, f__Aspergillaceae, g__Penicillium, s__Penicillium_phoeniceum	0	0.00106951	9.42383e-05
Penicillium_polonicum	k__Fungi, p__Ascomycota, c__Eurotiomycetes, o__Eurotiales, f__Aspergillaceae, g__Penicillium, s__Penicillium_polonicum	0.00084902	0.0026785	0.00298735
unidentified-17	k__Fungi, p__Ascomycota, c__Eurotiomycetes, o__Eurotiales, f__Aspergillaceae, g__unidentified, s__unidentified	0	0	3.76953e-05
Byssochlamys_lagunculariae	k__Fungi, p__Ascomycota, c__Eurotiomycetes, o__Eurotiales, f__Thermoascaceae, g__Byssochlamys, s__Byssochlamys_lagunculariae	0	0	4.71191e-05
Rasamsonia_emersonii	k__Fungi, p__Ascomycota, c__Eurotiomycetes, o__Eurotiales, f__Trichocomaceae, g__Rasamsonia, s__Rasamsonia_emersonii	0	0	6.59668e-05
Sagenomella_oligospora	k__Fungi, p__Ascomycota, c__Eurotiomycetes, o__Eurotiales, f__Trichocomaceae, g__Sagenomella, s__Sagenomella_oligospora	0	0	9.42383e-05
Talaromyces_atroroseus	k__Fungi, p__Ascomycota, c__Eurotiomycetes, o__Eurotiales, f__Trichocomaceae, g__Talaromyces, s__Talaromyces_atroroseus	0	0.00175097	5.6543e-05
Talaromyces_marneffei	k__Fungi, p__Ascomycota, c__Eurotiomycetes, o__Eurotiales, f__Trichocomaceae, g__Talaromyces, s__Talaromyces_marneffei	0	0	3.76953e-05
unidentified-18	k__Fungi, p__Ascomycota, c__Eurotiomycetes, o__Eurotiales, f__Trichocomaceae, g__Talaromyces, s__unidentified	0	0	0.00410879
Thermomyces_lanuginosus	k__Fungi, p__Ascomycota, c__Eurotiomycetes, o__Eurotiales, f__Trichocomaceae, g__Thermomyces, s__Thermomyces_lanuginosus	4.5893e-05	0.00321799	0.00255386
unidentified-19	k__Fungi, p__Ascomycota, c__Eurotiomycetes, o__Eurotiales, f__unidentified, g__unidentified, s__unidentified	8.41371e-05	0	0.000735059
unidentified-20	k__Fungi, p__Ascomycota, c__Eurotiomycetes, o__Onygenales, f__Arachnomycetaceae, g__unidentified, s__unidentified	0	0	3.76953e-05
unidentified-21	k__Fungi, p__Ascomycota, c__Eurotiomycetes, o__Onygenales, f__Gymnoascaceae, g__Gymnoascus, s__unidentified	0	0	9.42383e-05
unidentified-22	k__Fungi, p__Ascomycota, c__Eurotiomycetes, o__Onygenales, f__Gymnoascaceae, g__unidentified, s__unidentified	0	0	0.000226172
Chrysosporium_carmichaelii	k__Fungi, p__Ascomycota, c__Eurotiomycetes, o__Onygenales, f__Onygenales_fam_Incertae_sedis, g__Chrysosporium, s__Chrysosporium_carmichaelii	0	0	0.000131934
Chrysosporium_lobatum	k__Fungi, p__Ascomycota, c__Eurotiomycetes, o__Onygenales, f__Onygenales_fam_Incertae_sedis, g__Chrysosporium, s__Chrysosporium_lobatum	0	0	0.000301562
Chrysosporium_synchronum	k__Fungi, p__Ascomycota, c__Eurotiomycetes, o__Onygenales, f__Onygenales_fam_Incertae_sedis, g__Chrysosporium, s__Chrysosporium_synchronum	0	0	0.0114028
Chrysosporium_tropicum	k__Fungi, p__Ascomycota, c__Eurotiomycetes, o__Onygenales, f__Onygenales_fam_Incertae_sedis, g__Chrysosporium, s__Chrysosporium_tropicum	0	0	0.00377895
unidentified-23	k__Fungi, p__Ascomycota, c__Eurotiomycetes, o__Onygenales, f__unidentified, g__unidentified, s__unidentified	0	0	0.000113086
Scoliciosporum_umbrinum	k__Fungi, p__Ascomycota, c__Lecanoromycetes, o__Lecanorales, f__Lecanoraceae, g__Scoliciosporum, s__Scoliciosporum_umbrinum	0.00500233	0	3.76953e-05
Hypocenomyce_scalaris	k__Fungi, p__Ascomycota, c__Lecanoromycetes, o__Umbilicariales, f__Ophioparmaceae, g__Hypocenomyce, s__Hypocenomyce_scalaris	3.05953e-05	0	0
Blumeria_graminis	k__Fungi, p__Ascomycota, c__Leotiomycetes, o__Erysiphales, f__Erysiphaceae, g__Blumeria, s__Blumeria_graminis	0.122611	0.00226206	0
unidentified-24	k__Fungi, p__Ascomycota, c__Leotiomycetes, o__Helotiales, f__Dermateaceae, g__unidentified, s__unidentified	0.00239408	0	0
unidentified-25	k__Fungi, p__Ascomycota, c__Leotiomycetes, o__Helotiales, f__Helotiaceae, g__Articulospora, s__unidentified	0.002287	0	0
unidentified-26	k__Fungi, p__Ascomycota, c__Leotiomycetes, o__Helotiales, f__Helotiales_fam_Incertae_sedis, g__Chalara, s__unidentified	6.88394e-05	0	0
Hyalodendriella_betulae	k__Fungi, p__Ascomycota, c__Leotiomycetes, o__Helotiales, f__Helotiales_fam_Incertae_sedis, g__Hyalodendriella, s__Hyalodendriella_betulae	0	0	6.59668e-05
Mycoarthris_corallina	k__Fungi, p__Ascomycota, c__Leotiomycetes, o__Helotiales, f__Helotiales_fam_Incertae_sedis, g__Mycoarthris, s__Mycoarthris_corallina	0	0	1.88477e-05
Phialocephala_humicola	k__Fungi, p__Ascomycota, c__Leotiomycetes, o__Helotiales, f__Helotiales_fam_Incertae_sedis, g__Phialocephala, s__Phialocephala_humicola	0	0	0.000141357
Rhynchosporium_orthosporum	k__Fungi, p__Ascomycota, c__Leotiomycetes, o__Helotiales, f__Helotiales_fam_Incertae_sedis, g__Rhynchosporium, s__Rhynchosporium_orthosporum	0.00026006	0	0
Xenopolyscytalum_pinea	k__Fungi, p__Ascomycota, c__Leotiomycetes, o__Helotiales, f__Helotiales_fam_Incertae_sedis, g__Xenopolyscytalum, s__Xenopolyscytalum_pinea	0	0	2.82715e-05
Oidiodendron_echinulatum	k__Fungi, p__Ascomycota, c__Leotiomycetes, o__Helotiales, f__Myxotrichaceae, g__Oidiodendron, s__Oidiodendron_echinulatum	0	0	2.82715e-05
Botrytis_caroliniana	k__Fungi, p__Ascomycota, c__Leotiomycetes, o__Helotiales, f__Sclerotiniaceae, g__Botrytis, s__Botrytis_caroliniana	0.0247898	0.00479859	1.88477e-05
Monilinia_linhartiana	k__Fungi, p__Ascomycota, c__Leotiomycetes, o__Helotiales, f__Sclerotiniaceae, g__Monilinia, s__Monilinia_linhartiana	0.000168274	0	0
Sclerotinia_sclerotiorum	k__Fungi, p__Ascomycota, c__Leotiomycetes, o__Helotiales, f__Sclerotiniaceae, g__Sclerotinia, s__Sclerotinia_sclerotiorum	0.00621085	0	0
unidentified-27	k__Fungi, p__Ascomycota, c__Leotiomycetes, o__Helotiales, f__unidentified, g__unidentified, s__unidentified	0.00191221	0	0
Vibrissea_flavovirens	k__Fungi, p__Ascomycota, c__Leotiomycetes, o__Helotiales, f__Vibrisseaceae, g__Vibrissea, s__Vibrissea_flavovirens	0.000229465	0	0
Pseudeurotium_hygrophilum	k__Fungi, p__Ascomycota, c__Leotiomycetes, o__Leotiomycetes_ord_Incertae_sedis, f__Pseudeurotiaceae, g__Pseudeurotium, s__Pseudeurotium_hygrophilum	0	0	0.000292139
Pseudogymnoascus_roseus	k__Fungi, p__Ascomycota, c__Leotiomycetes, o__Leotiomycetes_ord_Incertae_sedis, f__Pseudeurotiaceae, g__Pseudogymnoascus, s__Pseudogymnoascus_roseus	9.94348e-05	0	0.000235596
Thelebolus_globosus	k__Fungi, p__Ascomycota, c__Leotiomycetes, o__Thelebolales, f__Thelebolaceae, g__Thelebolus, s__Thelebolus_globosus	0.00111673	0	0.00321353
unidentified-28	k__Fungi, p__Ascomycota, c__Leotiomycetes, o__unidentified, f__unidentified, g__unidentified, s__unidentified	0.00159096	0	5.6543e-05
Arthrobotrys_oligospora	k__Fungi, p__Ascomycota, c__Orbiliomycetes, o__Orbiliales, f__Orbiliaceae, g__Arthrobotrys, s__Arthrobotrys_oligospora	0	0	0.00154551
Arthrobotrys_scaphoides	k__Fungi, p__Ascomycota, c__Orbiliomycetes, o__Orbiliales, f__Orbiliaceae, g__Arthrobotrys, s__Arthrobotrys_scaphoides	0	0	1.88477e-05
Dactylella_arnaudii	k__Fungi, p__Ascomycota, c__Orbiliomycetes, o__Orbiliales, f__Orbiliaceae, g__Dactylella, s__Dactylella_arnaudii	0	0	0.000103662
unidentified-29	k__Fungi, p__Ascomycota, c__Orbiliomycetes, o__Orbiliales, f__Orbiliaceae, g__unidentified, s__unidentified	0	0	5.6543e-05
Vermispora_fusarina	k__Fungi, p__Ascomycota, c__Orbiliomycetes, o__Orbiliales, f__Orbiliales_fam_Incertae_sedis, g__Vermispora, s__Vermispora_fusarina	0	0	0.000584277
unidentified-30	k__Fungi, p__Ascomycota, c__Pezizomycetes, o__Pezizales, f__Ascobolaceae, g__unidentified, s__unidentified	8.41371e-05	0	0
Peziza_buxea	k__Fungi, p__Ascomycota, c__Pezizomycetes, o__Pezizales, f__Pezizaceae, g__Peziza, s__Peziza_buxea	0	0	1.88477e-05
Peziza_fimeti	k__Fungi, p__Ascomycota, c__Pezizomycetes, o__Pezizales, f__Pezizaceae, g__Peziza, s__Peziza_fimeti	0.00058896	0	0
Peziza_nivalis	k__Fungi, p__Ascomycota, c__Pezizomycetes, o__Pezizales, f__Pezizaceae, g__Peziza, s__Peziza_nivalis	0.0124982	0	0
Peziza_varia	k__Fungi, p__Ascomycota, c__Pezizomycetes, o__Pezizales, f__Pezizaceae, g__Peziza, s__Peziza_varia	0.000497174	0	0
Peziza_vesiculosa	k__Fungi, p__Ascomycota, c__Pezizomycetes, o__Pezizales, f__Pezizaceae, g__Peziza, s__Peziza_vesiculosa	0	0	0.0025727
unidentified-31	k__Fungi, p__Ascomycota, c__Pezizomycetes, o__Pezizales, f__Pezizaceae, g__Peziza, s__unidentified	0.00453575	0	0
unidentified-32	k__Fungi, p__Ascomycota, c__Pezizomycetes, o__Pezizales, f__Pezizaceae, g__unidentified, s__unidentified	0	0	1.88477e-05
unidentified-33	k__Fungi, p__Ascomycota, c__Pezizomycetes, o__Pezizales, f__Pyronemataceae, g__Heydenia, s__unidentified	0	0	0.000339258
unidentified-34	k__Fungi, p__Ascomycota, c__Pezizomycetes, o__Pezizales, f__Pyronemataceae, g__unidentified, s__unidentified	0	0	0.000499463
Desmazierella_acicola	k__Fungi, p__Ascomycota, c__Pezizomycetes, o__Pezizales, f__Sarcoscyphaceae, g__Desmazierella, s__Desmazierella_acicola	0.00487995	0	0
Pseudoplectania_nigrella	k__Fungi, p__Ascomycota, c__Pezizomycetes, o__Pezizales, f__Sarcosomataceae, g__Pseudoplectania, s__Pseudoplectania_nigrella	0.00097905	0	0
unidentified-35	k__Fungi, p__Ascomycota, c__Pezizomycetes, o__Pezizales, f__unidentified, g__unidentified, s__unidentified	0.000550716	0	0.000772754
unidentified-36	k__Fungi, p__Ascomycota, c__Pezizomycetes, o__unidentified, f__unidentified, g__unidentified, s__unidentified	0.000527769	0	0
Debaryomyces_udenii	k__Fungi, p__Ascomycota, c__Saccharomycetes, o__Saccharomycetales, f__Debaryomycetaceae, g__Debaryomyces, s__Debaryomyces_udenii	0.000382441	0.000388052	0.000791601
Barnettozyma_californica	k__Fungi, p__Ascomycota, c__Saccharomycetes, o__Saccharomycetales, f__Phaffomycetaceae, g__Barnettozyma, s__Barnettozyma_californica	0	0	0.000367529
Wickerhamomyces_anomalus	k__Fungi, p__Ascomycota, c__Saccharomycetes, o__Saccharomycetales, f__Phaffomycetaceae, g__Wickerhamomyces, s__Wickerhamomyces_anomalus	0	0	1.88477e-05
Pichia_membranifaciens	k__Fungi, p__Ascomycota, c__Saccharomycetes, o__Saccharomycetales, f__Pichiaceae, g__Pichia, s__Pichia_membranifaciens	0	0	1.88477e-05
Citeromyces_matritensis	k__Fungi, p__Ascomycota, c__Saccharomycetes, o__Saccharomycetales, f__Saccharomycetaceae, g__Citeromyces, s__Citeromyces_matritensis	0	0	3.76953e-05
Saccharomyces_cerevisiae	k__Fungi, p__Ascomycota, c__Saccharomycetes, o__Saccharomycetales, f__Saccharomycetaceae, g__Saccharomyces, s__Saccharomyces_cerevisiae	0.000137679	0	0
Zygosaccharomyces_microellipsoides	k__Fungi, p__Ascomycota, c__Saccharomycetes, o__Saccharomycetales, f__Saccharomycetaceae, g__Zygosaccharomyces, s__Zygosaccharomyces_microellipsoides	0	0	2.82715e-05
Candida_athensensis	k__Fungi, p__Ascomycota, c__Saccharomycetes, o__Saccharomycetales, f__Saccharomycetales_fam_Incertae_sedis, g__Candida, s__Candida_athensensis	6.11906e-05	0.00104111	0.000179053
Candida_friedrichii	k__Fungi, p__Ascomycota, c__Saccharomycetes, o__Saccharomycetales, f__Saccharomycetales_fam_Incertae_sedis, g__Candida, s__Candida_friedrichii	9.94348e-05	0	9.42383e-05
Candida_glaebosa	k__Fungi, p__Ascomycota, c__Saccharomycetes, o__Saccharomycetales, f__Saccharomycetales_fam_Incertae_sedis, g__Candida, s__Candida_glaebosa	0	0.0105153	0
Candida_odintsovae	k__Fungi, p__Ascomycota, c__Saccharomycetes, o__Saccharomycetales, f__Saccharomycetales_fam_Incertae_sedis, g__Candida, s__Candida_odintsovae	0	0	1.88477e-05
Candida_parapsilosis	k__Fungi, p__Ascomycota, c__Saccharomycetes, o__Saccharomycetales, f__Saccharomycetales_fam_Incertae_sedis, g__Candida, s__Candida_parapsilosis	5.35418e-05	0	0
Candida_sake	k__Fungi, p__Ascomycota, c__Saccharomycetes, o__Saccharomycetales, f__Saccharomycetales_fam_Incertae_sedis, g__Candida, s__Candida_sake	0	0	0.000537158
Candida_zeylanoides	k__Fungi, p__Ascomycota, c__Saccharomycetes, o__Saccharomycetales, f__Saccharomycetales_fam_Incertae_sedis, g__Candida, s__Candida_zeylanoides	0.000152977	0	0
unidentified-37	k__Fungi, p__Ascomycota, c__Saccharomycetes, o__Saccharomycetales, f__Saccharomycodaceae, g__Hanseniaspora, s__unidentified	3.82441e-05	0	0
unidentified-38	k__Fungi, p__Ascomycota, c__Saccharomycetes, o__Saccharomycetales, f__unidentified, g__unidentified, s__unidentified	0	0	0.000480615
Coniochaeta_decumbens	k__Fungi, p__Ascomycota, c__Sordariomycetes, o__Coniochaetales, f__Coniochaetaceae, g__Coniochaeta, s__Coniochaeta_decumbens	0	0	1.88477e-05
Coniochaeta_hoffmannii	k__Fungi, p__Ascomycota, c__Sordariomycetes, o__Coniochaetales, f__Coniochaetaceae, g__Coniochaeta, s__Coniochaeta_hoffmannii	0	0	8.48144e-05
Coniochaeta_ligniaria	k__Fungi, p__Ascomycota, c__Sordariomycetes, o__Coniochaetales, f__Coniochaetaceae, g__Coniochaeta, s__Coniochaeta_ligniaria	0	0	3.76953e-05
unidentified-39	k__Fungi, p__Ascomycota, c__Sordariomycetes, o__Coniochaetales, f__Coniochaetaceae, g__Coniochaeta, s__unidentified	2.29465e-05	0	3.76953e-05
Lecythophora_luteoviridis	k__Fungi, p__Ascomycota, c__Sordariomycetes, o__Coniochaetales, f__Coniochaetaceae, g__Lecythophora, s__Lecythophora_luteoviridis	3.82441e-05	0	0
Acrostalagmus_luteoalbus	k__Fungi, p__Ascomycota, c__Sordariomycetes, o__Glomerellales, f__Plectosphaerellaceae, g__Acrostalagmus, s__Acrostalagmus_luteoalbus	0	0.000813962	0.00101777
Gibellulopsis_chrysanthemi	k__Fungi, p__Ascomycota, c__Sordariomycetes, o__Glomerellales, f__Plectosphaerellaceae, g__Gibellulopsis, s__Gibellulopsis_chrysanthemi	0	0.000548951	0.00246904
Gibellulopsis_piscis	k__Fungi, p__Ascomycota, c__Sordariomycetes, o__Glomerellales, f__Plectosphaerellaceae, g__Gibellulopsis, s__Gibellulopsis_piscis	0	0	0.000866992
Lectera_longa	k__Fungi, p__Ascomycota, c__Sordariomycetes, o__Glomerellales, f__Plectosphaerellaceae, g__Lectera, s__Lectera_longa	0	0	4.71191e-05
Plectosphaerella_cucumerina	k__Fungi, p__Ascomycota, c__Sordariomycetes, o__Glomerellales, f__Plectosphaerellaceae, g__Plectosphaerella, s__Plectosphaerella_cucumerina	7.64883e-05	0	5.6543e-05
unidentified-40	k__Fungi, p__Ascomycota, c__Sordariomycetes, o__Glomerellales, f__Plectosphaerellaceae, g__unidentified, s__unidentified	0	0.000132505	0
Clonostachys_rosea	k__Fungi, p__Ascomycota, c__Sordariomycetes, o__Hypocreales, f__Bionectriaceae, g__Clonostachys, s__Clonostachys_rosea	0	0	0.000150781
unidentified-41	k__Fungi, p__Ascomycota, c__Sordariomycetes, o__Hypocreales, f__Bionectriaceae, g__Gliomastix, s__unidentified	0	0	6.59668e-05
unidentified-42	k__Fungi, p__Ascomycota, c__Sordariomycetes, o__Hypocreales, f__Clavicipitaceae, g__Metarhizium, s__unidentified	4.5893e-05	0	3.76953e-05
Cordyceps_bassiana	k__Fungi, p__Ascomycota, c__Sordariomycetes, o__Hypocreales, f__Cordycipitaceae, g__Cordyceps, s__Cordyceps_bassiana	0	0	0.000141357
Isaria_javanica	k__Fungi, p__Ascomycota, c__Sordariomycetes, o__Hypocreales, f__Cordycipitaceae, g__Isaria, s__Isaria_javanica	3.05953e-05	0	0
unidentified-43	k__Fungi, p__Ascomycota, c__Sordariomycetes, o__Hypocreales, f__Cordycipitaceae, g__unidentified, s__unidentified	0.00013003	0	9.42383e-06
unidentified-44	k__Fungi, p__Ascomycota, c__Sordariomycetes, o__Hypocreales, f__Hypocreaceae, g__Hypomyces, s__unidentified	3.05953e-05	0	0
Trichoderma_asperellum	k__Fungi, p__Ascomycota, c__Sordariomycetes, o__Hypocreales, f__Hypocreaceae, g__Trichoderma, s__Trichoderma_asperellum	0	0	0.000414648
Trichoderma_atroviride	k__Fungi, p__Ascomycota, c__Sordariomycetes, o__Hypocreales, f__Hypocreaceae, g__Trichoderma, s__Trichoderma_atroviride	0	0	0.00113086
Trichoderma_longibrachiatum	k__Fungi, p__Ascomycota, c__Sordariomycetes, o__Hypocreales, f__Hypocreaceae, g__Trichoderma, s__Trichoderma_longibrachiatum	0	0	0.000273291
Trichoderma_virens	k__Fungi, p__Ascomycota, c__Sordariomycetes, o__Hypocreales, f__Hypocreaceae, g__Trichoderma, s__Trichoderma_virens	0	0	0.000131934
unidentified-45	k__Fungi, p__Ascomycota, c__Sordariomycetes, o__Hypocreales, f__Hypocreaceae, g__Trichoderma, s__unidentified	0	0	0.00101777
Acremonium_alcalophilum	k__Fungi, p__Ascomycota, c__Sordariomycetes, o__Hypocreales, f__Hypocreales_fam_Incertae_sedis, g__Acremonium, s__Acremonium_alcalophilum	0	0	9.42383e-05
Acremonium_chrysogenum	k__Fungi, p__Ascomycota, c__Sordariomycetes, o__Hypocreales, f__Hypocreales_fam_Incertae_sedis, g__Acremonium, s__Acremonium_chrysogenum	0.000252411	0	0.00250674
Acremonium_dichromosporum	k__Fungi, p__Ascomycota, c__Sordariomycetes, o__Hypocreales, f__Hypocreales_fam_Incertae_sedis, g__Acremonium, s__Acremonium_dichromosporum	0	0	0.00617261
Acremonium_implicatum	k__Fungi, p__Ascomycota, c__Sordariomycetes, o__Hypocreales, f__Hypocreales_fam_Incertae_sedis, g__Acremonium, s__Acremonium_implicatum	0.000566013	0	0
Acremonium_persicinum	k__Fungi, p__Ascomycota, c__Sordariomycetes, o__Hypocreales, f__Hypocreales_fam_Incertae_sedis, g__Acremonium, s__Acremonium_persicinum	2.29465e-05	0	0.00024502
Acremonium_polychromum	k__Fungi, p__Ascomycota, c__Sordariomycetes, o__Hypocreales, f__Hypocreales_fam_Incertae_sedis, g__Acremonium, s__Acremonium_polychromum	0	0	0.000574853
Acremonium_rutilum	k__Fungi, p__Ascomycota, c__Sordariomycetes, o__Hypocreales, f__Hypocreales_fam_Incertae_sedis, g__Acremonium, s__Acremonium_rutilum	6.88394e-05	0	0
unidentified-46	k__Fungi, p__Ascomycota, c__Sordariomycetes, o__Hypocreales, f__Hypocreales_fam_Incertae_sedis, g__Acremonium, s__unidentified	3.05953e-05	0	9.42383e-05
Sarocladium_summerbellii	k__Fungi, p__Ascomycota, c__Sordariomycetes, o__Hypocreales, f__Hypocreales_fam_Incertae_sedis, g__Sarocladium, s__Sarocladium_summerbellii	0.00183572	0	0
Calcarisporium_arbuscula	k__Fungi, p__Ascomycota, c__Sordariomycetes, o__Hypocreales, f__Nectriaceae, g__Calcarisporium, s__Calcarisporium_arbuscula	7.64883e-05	0	0
Fusarium_cyanostomum	k__Fungi, p__Ascomycota, c__Sordariomycetes, o__Hypocreales, f__Nectriaceae, g__Fusarium, s__Fusarium_cyanostomum	0	0	2.82715e-05
Fusarium_keratoplasticum	k__Fungi, p__Ascomycota, c__Sordariomycetes, o__Hypocreales, f__Nectriaceae, g__Fusarium, s__Fusarium_keratoplasticum	0	0	0.00475903
Fusarium_pseudensiforme	k__Fungi, p__Ascomycota, c__Sordariomycetes, o__Hypocreales, f__Nectriaceae, g__Fusarium, s__Fusarium_pseudensiforme	0	0	0.042935
unidentified-47	k__Fungi, p__Ascomycota, c__Sordariomycetes, o__Hypocreales, f__Nectriaceae, g__Fusarium, s__unidentified	0	0	0.00654014
Fusicolla_aquaeductuum	k__Fungi, p__Ascomycota, c__Sordariomycetes, o__Hypocreales, f__Nectriaceae, g__Fusicolla, s__Fusicolla_aquaeductuum	0.000428334	0	0.00106489
Gibberella_intricans	k__Fungi, p__Ascomycota, c__Sordariomycetes, o__Hypocreales, f__Nectriaceae, g__Gibberella, s__Gibberella_intricans	0	0	1.88477e-05
unidentified-48	k__Fungi, p__Ascomycota, c__Sordariomycetes, o__Hypocreales, f__Nectriaceae, g__Nectria, s__unidentified	0	0	3.76953e-05
Rectifusarium_robinianum	k__Fungi, p__Ascomycota, c__Sordariomycetes, o__Hypocreales, f__Nectriaceae, g__Rectifusarium, s__Rectifusarium_robinianum	0	0	0.000339258
Stephanonectria_keithii	k__Fungi, p__Ascomycota, c__Sordariomycetes, o__Hypocreales, f__Nectriaceae, g__Stephanonectria, s__Stephanonectria_keithii	0	0	3.76953e-05
unidentified-49	k__Fungi, p__Ascomycota, c__Sordariomycetes, o__Hypocreales, f__Nectriaceae, g__unidentified, s__unidentified	0.000481876	0	0.00012251
Stachybotrys_chartarum	k__Fungi, p__Ascomycota, c__Sordariomycetes, o__Hypocreales, f__Stachybotryaceae, g__Stachybotrys, s__Stachybotrys_chartarum	1.52977e-05	0	0.0195262
unidentified-50	k__Fungi, p__Ascomycota, c__Sordariomycetes, o__Hypocreales, f__Stachybotryaceae, g__unidentified, s__unidentified	7.64883e-05	0	0
Septofusidium_herbarum	k__Fungi, p__Ascomycota, c__Sordariomycetes, o__Hypocreales, f__Tilachlidiaceae, g__Septofusidium, s__Septofusidium_herbarum	3.05953e-05	0	0
unidentified-51	k__Fungi, p__Ascomycota, c__Sordariomycetes, o__Hypocreales, f__unidentified, g__unidentified, s__unidentified	9.94348e-05	0	0.000556006
unidentified-52	k__Fungi, p__Ascomycota, c__Sordariomycetes, o__Microascales, f__Halosphaeriaceae, g__unidentified, s__unidentified	0	0	1.88477e-05
Gamsia_simplex	k__Fungi, p__Ascomycota, c__Sordariomycetes, o__Microascales, f__Microascaceae, g__Gamsia, s__Gamsia_simplex	0	0	0.00119683
Microascus_albonigrescens	k__Fungi, p__Ascomycota, c__Sordariomycetes, o__Microascales, f__Microascaceae, g__Microascus, s__Microascus_albonigrescens	0.00167509	0	0.00708672
Microascus_brevicaulis	k__Fungi, p__Ascomycota, c__Sordariomycetes, o__Microascales, f__Microascaceae, g__Microascus, s__Microascus_brevicaulis	0.000535418	0.00214848	0.0361875
Microascus_croci	k__Fungi, p__Ascomycota, c__Sordariomycetes, o__Microascales, f__Microascaceae, g__Microascus, s__Microascus_croci	0	0	0.000546582
Microascus_giganteus	k__Fungi, p__Ascomycota, c__Sordariomycetes, o__Microascales, f__Microascaceae, g__Microascus, s__Microascus_giganteus	0	0	0.000593701
Microascus_longirostris	k__Fungi, p__Ascomycota, c__Sordariomycetes, o__Microascales, f__Microascaceae, g__Microascus, s__Microascus_longirostris	0	0	6.59668e-05
Microascus_paisii	k__Fungi, p__Ascomycota, c__Sordariomycetes, o__Microascales, f__Microascaceae, g__Microascus, s__Microascus_paisii	0.000474227	0	0.000169629
Microascus_trigonosporus	k__Fungi, p__Ascomycota, c__Sordariomycetes, o__Microascales, f__Microascaceae, g__Microascus, s__Microascus_trigonosporus	0	0	5.6543e-05
Microascus_verrucosus	k__Fungi, p__Ascomycota, c__Sordariomycetes, o__Microascales, f__Microascaceae, g__Microascus, s__Microascus_verrucosus	0	0.000189294	0.00096123
Parascedosporium_putredinis	k__Fungi, p__Ascomycota, c__Sordariomycetes, o__Microascales, f__Microascaceae, g__Parascedosporium, s__Parascedosporium_putredinis	0	0	0.00234653
Petriella_guttulata	k__Fungi, p__Ascomycota, c__Sordariomycetes, o__Microascales, f__Microascaceae, g__Petriella, s__Petriella_guttulata	0	0	8.48144e-05
Petriella_setifera	k__Fungi, p__Ascomycota, c__Sordariomycetes, o__Microascales, f__Microascaceae, g__Petriella, s__Petriella_setifera	0	0	0.000687939
Petriellopsis_africana	k__Fungi, p__Ascomycota, c__Sordariomycetes, o__Microascales, f__Microascaceae, g__Petriellopsis, s__Petriellopsis_africana	0	0	0.000131934
Scedosporium_aurantiacum	k__Fungi, p__Ascomycota, c__Sordariomycetes, o__Microascales, f__Microascaceae, g__Scedosporium, s__Scedosporium_aurantiacum	0	0	0.000179053
Scedosporium_minutisporum	k__Fungi, p__Ascomycota, c__Sordariomycetes, o__Microascales, f__Microascaceae, g__Scedosporium, s__Scedosporium_minutisporum	0	0	0.000848144
Scedosporium_prolificans	k__Fungi, p__Ascomycota, c__Sordariomycetes, o__Microascales, f__Microascaceae, g__Scedosporium, s__Scedosporium_prolificans	0	0	0.00044292
Scopulariopsis_acremonium	k__Fungi, p__Ascomycota, c__Sordariomycetes, o__Microascales, f__Microascaceae, g__Scopulariopsis, s__Scopulariopsis_acremonium	0	0	0.000471191
unidentified-53	k__Fungi, p__Ascomycota, c__Sordariomycetes, o__Microascales, f__unidentified, g__unidentified, s__unidentified	1.52977e-05	0	0.00775581
Myrmecridium_banksiae	k__Fungi, p__Ascomycota, c__Sordariomycetes, o__Myrmecridiales, f__Myrmecridiaceae, g__Myrmecridium, s__Myrmecridium_banksiae	7.64883e-05	0	0
Myrmecridium_schulzeri	k__Fungi, p__Ascomycota, c__Sordariomycetes, o__Myrmecridiales, f__Myrmecridiaceae, g__Myrmecridium, s__Myrmecridium_schulzeri	0.000810776	0	0
Myrmecridium_thailandicum	k__Fungi, p__Ascomycota, c__Sordariomycetes, o__Myrmecridiales, f__Myrmecridiaceae, g__Myrmecridium, s__Myrmecridium_thailandicum	0.000214167	0	0
Phaeoisaria_fasciculata	k__Fungi, p__Ascomycota, c__Sordariomycetes, o__Pleurotheciales, f__Pleurotheciaceae, g__Phaeoisaria, s__Phaeoisaria_fasciculata	3.05953e-05	0	0
Pleurotheciella_rivularia	k__Fungi, p__Ascomycota, c__Sordariomycetes, o__Pleurotheciales, f__Pleurotheciaceae, g__Pleurotheciella, s__Pleurotheciella_rivularia	0	0	0.000282715
Phialemonium_atrogriseum	k__Fungi, p__Ascomycota, c__Sordariomycetes, o__Sordariales, f__Cephalothecaceae, g__Phialemonium, s__Phialemonium_atrogriseum	0	0.00819641	0.000942383
Phialemonium_inflatum	k__Fungi, p__Ascomycota, c__Sordariomycetes, o__Sordariales, f__Cephalothecaceae, g__Phialemonium, s__Phialemonium_inflatum	0	0	6.59668e-05
Chaetomium_bostrychodes	k__Fungi, p__Ascomycota, c__Sordariomycetes, o__Sordariales, f__Chaetomiaceae, g__Chaetomium, s__Chaetomium_bostrychodes	0	0	7.53906e-05
Chaetomium_funicola	k__Fungi, p__Ascomycota, c__Sordariomycetes, o__Sordariales, f__Chaetomiaceae, g__Chaetomium, s__Chaetomium_funicola	6.88394e-05	0	0
Chaetomium_fusisporum	k__Fungi, p__Ascomycota, c__Sordariomycetes, o__Sordariales, f__Chaetomiaceae, g__Chaetomium, s__Chaetomium_fusisporum	0	0	0.000150781
Chaetomium_grande	k__Fungi, p__Ascomycota, c__Sordariomycetes, o__Sordariales, f__Chaetomiaceae, g__Chaetomium, s__Chaetomium_grande	0.000175923	0	0.00346797
Humicola_nigrescens	k__Fungi, p__Ascomycota, c__Sordariomycetes, o__Sordariales, f__Chaetomiaceae, g__Humicola, s__Humicola_nigrescens	0.000435983	0	3.76953e-05
unidentified-54	k__Fungi, p__Ascomycota, c__Sordariomycetes, o__Sordariales, f__Lasiosphaeriaceae, g__Podospora, s__unidentified	0	0	9.42383e-05
Schizothecium_carpinicola	k__Fungi, p__Ascomycota, c__Sordariomycetes, o__Sordariales, f__Lasiosphaeriaceae, g__Schizothecium, s__Schizothecium_carpinicola	3.05953e-05	0	0
Schizothecium_miniglutinans	k__Fungi, p__Ascomycota, c__Sordariomycetes, o__Sordariales, f__Lasiosphaeriaceae, g__Schizothecium, s__Schizothecium_miniglutinans	0	0	0.000980078
unidentified-55	k__Fungi, p__Ascomycota, c__Sordariomycetes, o__Sordariales, f__Lasiosphaeriaceae, g__unidentified, s__unidentified	0	0	0.000405225
unidentified-56	k__Fungi, p__Ascomycota, c__Sordariomycetes, o__Sordariales, f__unidentified, g__unidentified, s__unidentified	6.88394e-05	0	9.42383e-05
Phaeoacremonium_hungaricum	k__Fungi, p__Ascomycota, c__Sordariomycetes, o__Togniniales, f__Togniniaceae, g__Phaeoacremonium, s__Phaeoacremonium_hungaricum	0	0	0.000169629
unidentified-57	k__Fungi, p__Ascomycota, c__Sordariomycetes, o__unidentified, f__unidentified, g__unidentified, s__unidentified	0	0	0.00256328
Arthrinium_sacchari	k__Fungi, p__Ascomycota, c__Sordariomycetes, o__Xylariales, f__Apiosporaceae, g__Arthrinium, s__Arthrinium_sacchari	0.000321251	0	0
Truncatella_spadicea	k__Fungi, p__Ascomycota, c__Sordariomycetes, o__Xylariales, f__Bartaliniaceae, g__Truncatella, s__Truncatella_spadicea	5.35418e-05	0	0
Monographella_nivalis	k__Fungi, p__Ascomycota, c__Sordariomycetes, o__Xylariales, f__Hyponectriaceae, g__Monographella, s__Monographella_nivalis	0.00108613	0	0
Physalospora_scirpi	k__Fungi, p__Ascomycota, c__Sordariomycetes, o__Xylariales, f__Hyponectriaceae, g__Physalospora, s__Physalospora_scirpi	0.00237114	0	0
Microdochium_phragmitis	k__Fungi, p__Ascomycota, c__Sordariomycetes, o__Xylariales, f__Microdochiaceae, g__Microdochium, s__Microdochium_phragmitis	0.000122381	0	0
unidentified-58	k__Fungi, p__Ascomycota, c__Sordariomycetes, o__Xylariales, f__unidentified, g__unidentified, s__unidentified	0.00191986	0	0
unidentified-59	k__Fungi, p__Ascomycota, c__Sordariomycetes, o__Xylariales, f__Xylariaceae, g__Hypoxylon, s__unidentified	0.000145328	0	0
Phialemoniopsis_ocularis	k__Fungi, p__Ascomycota, c__Sordariomycetes, o__Xylariales, f__Xylariales_fam_Incertae_sedis, g__Phialemoniopsis, s__Phialemoniopsis_ocularis	0	0	1.88477e-05
Taphrina_sacchari	k__Fungi, p__Ascomycota, c__Taphrinomycetes, o__Taphrinales, f__Taphrinaceae, g__Taphrina, s__Taphrina_sacchari	6.11906e-05	0	0
unidentified-60	k__Fungi, p__Ascomycota, c__unidentified, o__unidentified, f__unidentified, g__unidentified, s__unidentified	0.00309777	0.00146703	0.0957838
{Unknown Family} Agaricales	k__Fungi, p__Basidiomycota, c__Agaricomycetes, o__Agaricales, , ,	0.000359495	0	0
Coprinus_cordisporus	k__Fungi, p__Basidiomycota, c__Agaricomycetes, o__Agaricales, f__Agaricaceae, g__Coprinus, s__Coprinus_cordisporus	0	0	1.88477e-05
Entoloma_vernum	k__Fungi, p__Basidiomycota, c__Agaricomycetes, o__Agaricales, f__Entolomataceae, g__Entoloma, s__Entoloma_vernum	0.000229465	0	0
Lycoperdon_pratense	k__Fungi, p__Basidiomycota, c__Agaricomycetes, o__Agaricales, f__Lycoperdaceae, g__Lycoperdon, s__Lycoperdon_pratense	0.000581311	0	0
Lycoperdon_pyriforme	k__Fungi, p__Basidiomycota, c__Agaricomycetes, o__Agaricales, f__Lycoperdaceae, g__Lycoperdon, s__Lycoperdon_pyriforme	0.00960693	0	0
Lycoperdon_utriforme	k__Fungi, p__Basidiomycota, c__Agaricomycetes, o__Agaricales, f__Lycoperdaceae, g__Lycoperdon, s__Lycoperdon_utriforme	0.000665448	0	0
unidentified-61	k__Fungi, p__Basidiomycota, c__Agaricomycetes, o__Agaricales, f__Lyophyllaceae, g__unidentified, s__unidentified	8.41371e-05	0	0
Gymnopus_erythropus	k__Fungi, p__Basidiomycota, c__Agaricomycetes, o__Agaricales, f__Omphalotaceae, g__Gymnopus, s__Gymnopus_erythropus	7.64883e-05	0	0
Strobilurus_stephanocystis	k__Fungi, p__Basidiomycota, c__Agaricomycetes, o__Agaricales, f__Physalacriaceae, g__Strobilurus, s__Strobilurus_stephanocystis	0.011588	0	0
Nematoctonus_pachysporus	k__Fungi, p__Basidiomycota, c__Agaricomycetes, o__Agaricales, f__Pleurotaceae, g__Nematoctonus, s__Nematoctonus_pachysporus	0.000145328	0	0
Coprinellus_bisporus	k__Fungi, p__Basidiomycota, c__Agaricomycetes, o__Agaricales, f__Psathyrellaceae, g__Coprinellus, s__Coprinellus_bisporus	0	0	0.0623103
Coprinellus_micaceus	k__Fungi, p__Basidiomycota, c__Agaricomycetes, o__Agaricales, f__Psathyrellaceae, g__Coprinellus, s__Coprinellus_micaceus	0.000558364	0	0
Coprinopsis_calospora	k__Fungi, p__Basidiomycota, c__Agaricomycetes, o__Agaricales, f__Psathyrellaceae, g__Coprinopsis, s__Coprinopsis_calospora	0	0	0.000876416
Coprinopsis_pachyderma	k__Fungi, p__Basidiomycota, c__Agaricomycetes, o__Agaricales, f__Psathyrellaceae, g__Coprinopsis, s__Coprinopsis_pachyderma	0.000688394	0	0
Coprinopsis_radiata	k__Fungi, p__Basidiomycota, c__Agaricomycetes, o__Agaricales, f__Psathyrellaceae, g__Coprinopsis, s__Coprinopsis_radiata	0.000214167	0	0
unidentified-62	k__Fungi, p__Basidiomycota, c__Agaricomycetes, o__Agaricales, f__Psathyrellaceae, g__Coprinopsis, s__unidentified	0	0	0.000697363
Psathyrella_panaeoloides	k__Fungi, p__Basidiomycota, c__Agaricomycetes, o__Agaricales, f__Psathyrellaceae, g__Psathyrella, s__Psathyrella_panaeoloides	0.000795478	0	0
Psathyrella_spadiceogrisea	k__Fungi, p__Basidiomycota, c__Agaricomycetes, o__Agaricales, f__Psathyrellaceae, g__Psathyrella, s__Psathyrella_spadiceogrisea	0.000244762	0	0
Lindtneria_flava	k__Fungi, p__Basidiomycota, c__Agaricomycetes, o__Agaricales, f__Stephanosporaceae, g__Lindtneria, s__Lindtneria_flava	0.000237114	0	0
Hypholoma_fasciculare	k__Fungi, p__Basidiomycota, c__Agaricomycetes, o__Agaricales, f__Strophariaceae, g__Hypholoma, s__Hypholoma_fasciculare	0	0	0.000131934
Pholiota_adiposa	k__Fungi, p__Basidiomycota, c__Agaricomycetes, o__Agaricales, f__Strophariaceae, g__Pholiota, s__Pholiota_adiposa	0	0.000662527	0
Pholiota_squarrosa	k__Fungi, p__Basidiomycota, c__Agaricomycetes, o__Agaricales, f__Strophariaceae, g__Pholiota, s__Pholiota_squarrosa	0	0	0.000273291
Tubaria_furfuracea	k__Fungi, p__Basidiomycota, c__Agaricomycetes, o__Agaricales, f__Strophariaceae, g__Tubaria, s__Tubaria_furfuracea	0.000619555	0	0
unidentified-63	k__Fungi, p__Basidiomycota, c__Agaricomycetes, o__Agaricales, f__Strophariaceae, g__unidentified, s__unidentified	0.00071899	0	0
Baeospora_myriadophylla	k__Fungi, p__Basidiomycota, c__Agaricomycetes, o__Agaricales, f__Tricholomataceae, g__Baeospora, s__Baeospora_myriadophylla	0.000221816	0	9.42383e-05
Clitocybe_metachroides	k__Fungi, p__Basidiomycota, c__Agaricomycetes, o__Agaricales, f__Tricholomataceae, g__Clitocybe, s__Clitocybe_metachroides	1.52977e-05	0	0
Mycena_plumipes	k__Fungi, p__Basidiomycota, c__Agaricomycetes, o__Agaricales, f__Tricholomataceae, g__Mycena, s__Mycena_plumipes	6.88394e-05	0	0
Singerocybe_umbilicata	k__Fungi, p__Basidiomycota, c__Agaricomycetes, o__Agaricales, f__Tricholomataceae, g__Singerocybe, s__Singerocybe_umbilicata	0	0	5.6543e-05
Typhula_variabilis	k__Fungi, p__Basidiomycota, c__Agaricomycetes, o__Agaricales, f__Typhulaceae, g__Typhula, s__Typhula_variabilis	0.000168274	0	0
unidentified-64	k__Fungi, p__Basidiomycota, c__Agaricomycetes, o__Agaricales, f__unidentified, g__unidentified, s__unidentified	0.000344197	0.00646437	0.0121756
Amylocorticiellum_molle	k__Fungi, p__Basidiomycota, c__Agaricomycetes, o__Amylocorticiales, f__Amylocorticiaceae, g__Amylocorticiellum, s__Amylocorticiellum_molle	0	0	0.000848144
unidentified-65	k__Fungi, p__Basidiomycota, c__Agaricomycetes, o__Atheliales, f__Atheliaceae, g__unidentified, s__unidentified	0.000160625	0	0
Auricularia_brasiliana	k__Fungi, p__Basidiomycota, c__Agaricomycetes, o__Auriculariales, f__Auriculariaceae, g__Auricularia, s__Auricularia_brasiliana	0.000114732	0	0
Exidia_glandulosa	k__Fungi, p__Basidiomycota, c__Agaricomycetes, o__Auriculariales, f__Exidiaceae, g__Exidia, s__Exidia_glandulosa	0.000168274	0	0
Botryobasidium_candicans	k__Fungi, p__Basidiomycota, c__Agaricomycetes, o__Cantharellales, f__Botryobasidiaceae, g__Botryobasidium, s__Botryobasidium_candicans	0.000214167	0	0
Sistotrema_coronilla	k__Fungi, p__Basidiomycota, c__Agaricomycetes, o__Cantharellales, f__Cantharellales_fam_Incertae_sedis, g__Sistotrema, s__Sistotrema_coronilla	0.000405388	0	0
unidentified-66	k__Fungi, p__Basidiomycota, c__Agaricomycetes, o__Cantharellales, f__Cantharellales_fam_Incertae_sedis, g__Sistotrema, s__unidentified	0	0	2.82715e-05
unidentified-67	k__Fungi, p__Basidiomycota, c__Agaricomycetes, o__Cantharellales, f__Ceratobasidiaceae, g__unidentified, s__unidentified	0.000344197	0	0
unidentified-68	k__Fungi, p__Basidiomycota, c__Agaricomycetes, o__Cantharellales, f__unidentified, g__unidentified, s__unidentified	0	0.000369122	0
Cylindrobasidium_evolvens	k__Fungi, p__Basidiomycota, c__Agaricomycetes, o__Corticiales, f__Corticiaceae, g__Cylindrobasidium, s__Cylindrobasidium_evolvens	0.000940806	0	0
Phellinus_igniarius_var._cinereus	k__Fungi, p__Basidiomycota, c__Agaricomycetes, o__Hymenochaetales, f__Hymenochaetaceae, g__Phellinus, s__Phellinus_igniarius_var._cinereus	7.64883e-05	0	0
Phellinus_populicola	k__Fungi, p__Basidiomycota, c__Agaricomycetes, o__Hymenochaetales, f__Hymenochaetaceae, g__Phellinus, s__Phellinus_populicola	0.000244762	0	0
Phellinus_tuberculosus	k__Fungi, p__Basidiomycota, c__Agaricomycetes, o__Hymenochaetales, f__Hymenochaetaceae, g__Phellinus, s__Phellinus_tuberculosus	0.000497174	0	0
Resinicium_bicolor	k__Fungi, p__Basidiomycota, c__Agaricomycetes, o__Hymenochaetales, f__Hymenochaetales_fam_Incertae_sedis, g__Resinicium, s__Resinicium_bicolor	0.000351846	0	0
Daedaleopsis_confragosa	k__Fungi, p__Basidiomycota, c__Agaricomycetes, o__Polyporales, f__Coriolaceae, g__Daedaleopsis, s__Daedaleopsis_confragosa	0.00184337	0	0
Datronia_mollis	k__Fungi, p__Basidiomycota, c__Agaricomycetes, o__Polyporales, f__Coriolaceae, g__Datronia, s__Datronia_mollis	6.11906e-05	0	0
Fomes_fomentarius	k__Fungi, p__Basidiomycota, c__Agaricomycetes, o__Polyporales, f__Coriolaceae, g__Fomes, s__Fomes_fomentarius	0.00263885	0	0
Trametes_gibbosa	k__Fungi, p__Basidiomycota, c__Agaricomycetes, o__Polyporales, f__Coriolaceae, g__Trametes, s__Trametes_gibbosa	6.88394e-05	0	0
Trametes_hirsuta	k__Fungi, p__Basidiomycota, c__Agaricomycetes, o__Polyporales, f__Coriolaceae, g__Trametes, s__Trametes_hirsuta	0.000344197	0	0
Trametes_versicolor	k__Fungi, p__Basidiomycota, c__Agaricomycetes, o__Polyporales, f__Coriolaceae, g__Trametes, s__Trametes_versicolor	0.00160625	0	0
Antrodia_xantha	k__Fungi, p__Basidiomycota, c__Agaricomycetes, o__Polyporales, f__Fomitopsidaceae, g__Antrodia, s__Antrodia_xantha	0.000160625	0	0
Fomitopsis_pinicola	k__Fungi, p__Basidiomycota, c__Agaricomycetes, o__Polyporales, f__Fomitopsidaceae, g__Fomitopsis, s__Fomitopsis_pinicola	0.000145328	0	0
Pilatoporus_primaevus	k__Fungi, p__Basidiomycota, c__Agaricomycetes, o__Polyporales, f__Fomitopsidaceae, g__Pilatoporus, s__Pilatoporus_primaevus	3.05953e-05	0	0
Piptoporus_betulinus	k__Fungi, p__Basidiomycota, c__Agaricomycetes, o__Polyporales, f__Fomitopsidaceae, g__Piptoporus, s__Piptoporus_betulinus	0.000229465	0	0
unidentified-69	k__Fungi, p__Basidiomycota, c__Agaricomycetes, o__Polyporales, f__Hyphodermataceae, g__Hyphoderma, s__unidentified	0.00013003	0	0
Ceriporia_reticulata	k__Fungi, p__Basidiomycota, c__Agaricomycetes, o__Polyporales, f__Irpicaceae, g__Ceriporia, s__Ceriporia_reticulata	8.41371e-05	0	0
Bjerkandera_adusta	k__Fungi, p__Basidiomycota, c__Agaricomycetes, o__Polyporales, f__Phanerochaetaceae, g__Bjerkandera, s__Bjerkandera_adusta	0.00318956	0	0
Phlebiopsis_gigantea	k__Fungi, p__Basidiomycota, c__Agaricomycetes, o__Polyporales, f__Phanerochaetaceae, g__Phlebiopsis, s__Phlebiopsis_gigantea	0.000298304	0	0
Steccherinum_oreophilum	k__Fungi, p__Basidiomycota, c__Agaricomycetes, o__Polyporales, f__Polyporales_fam_Incertae_sedis, g__Steccherinum, s__Steccherinum_oreophilum	0.00065015	0	0
Schizophyllum_commune	k__Fungi, p__Basidiomycota, c__Agaricomycetes, o__Polyporales, f__Schizophyllaceae, g__Schizophyllum, s__Schizophyllum_commune	0.00019887	0	9.42383e-06
Xylodon_radula	k__Fungi, p__Basidiomycota, c__Agaricomycetes, o__Polyporales, f__Schizoporaceae, g__Xylodon, s__Xylodon_radula	0.000122381	0	0
unidentified-70	k__Fungi, p__Basidiomycota, c__Agaricomycetes, o__Polyporales, f__unidentified, g__unidentified, s__unidentified	0.000183572	0	0
Stereum_hirsutum	k__Fungi, p__Basidiomycota, c__Agaricomycetes, o__Russulales, f__Stereaceae, g__Stereum, s__Stereum_hirsutum	0.0003289	0	0
unidentified-71	k__Fungi, p__Basidiomycota, c__Agaricomycetes, o__Russulales, f__unidentified, g__unidentified, s__unidentified	0.000604257	0	0
Sistotremastrum_guttuliferum	k__Fungi, p__Basidiomycota, c__Agaricomycetes, o__Trechisporales, f__Hydnodontaceae, g__Sistotremastrum, s__Sistotremastrum_guttuliferum	0.000344197	0	0
unidentified-72	k__Fungi, p__Basidiomycota, c__Agaricomycetes, o__Trechisporales, f__Hydnodontaceae, g__Sistotremastrum, s__unidentified	0.000290655	0	0
unidentified-73	k__Fungi, p__Basidiomycota, c__Agaricomycetes, o__unidentified, f__unidentified, g__unidentified, s__unidentified	0.0013156	0	0
Bensingtonia_pseudonaganoensis	k__Fungi, p__Basidiomycota, c__Agaricostilbomycetes, o__Agaricostilbales, f__Kondoaceae, g__Bensingtonia, s__Bensingtonia_pseudonaganoensis	0.000237114	0	0
unidentified-74	k__Fungi, p__Basidiomycota, c__Agaricostilbomycetes, o__Agaricostilbales, f__Kondoaceae, g__Bensingtonia, s__unidentified	0.00026006	0	0
Kondoa_sorbi	k__Fungi, p__Basidiomycota, c__Agaricostilbomycetes, o__Agaricostilbales, f__Kondoaceae, g__Kondoa, s__Kondoa_sorbi	0	0	1.88477e-05
Cystobasidium_pallidum	k__Fungi, p__Basidiomycota, c__Cystobasidiomycetes, o__Cystobasidiales, f__Cystobasidiaceae, g__Cystobasidium, s__Cystobasidium_pallidum	0	0	0.000160205
Cystobasidium_pinicola	k__Fungi, p__Basidiomycota, c__Cystobasidiomycetes, o__Cystobasidiales, f__Cystobasidiaceae, g__Cystobasidium, s__Cystobasidium_pinicola	0.000206518	0	0
Cystobasidium_slooffiae	k__Fungi, p__Basidiomycota, c__Cystobasidiomycetes, o__Cystobasidiales, f__Cystobasidiaceae, g__Cystobasidium, s__Cystobasidium_slooffiae	7.64883e-05	0	1.88477e-05
Buckleyzyma_aurantiaca	k__Fungi, p__Basidiomycota, c__Cystobasidiomycetes, o__Cystobasidiomycetes_ord_Incertae_sedis, f__Cystobasidiomycetes_fam_Incertae_sedis, g__Buckleyzyma, s__Buckleyzyma_aurantiaca	0.00019887	0	0
Symmetrospora_marina	k__Fungi, p__Basidiomycota, c__Cystobasidiomycetes, o__Cystobasidiomycetes_ord_Incertae_sedis, f__Cystobasidiomycetes_fam_Incertae_sedis, g__Symmetrospora, s__Symmetrospora_marina	4.5893e-05	0	0
Erythrobasidium_hasegawianum	k__Fungi, p__Basidiomycota, c__Cystobasidiomycetes, o__Erythrobasidiales, f__Erythrobasidiaceae, g__Erythrobasidium, s__Erythrobasidium_hasegawianum	0.000168274	0	0
unidentified-75	k__Fungi, p__Basidiomycota, c__Exobasidiomycetes, o__Entylomatales, f__unidentified, g__unidentified, s__unidentified	7.64883e-05	0.000416446	0
Tilletia_puccinelliae	k__Fungi, p__Basidiomycota, c__Exobasidiomycetes, o__Tilletiales, f__Tilletiaceae, g__Tilletia, s__Tilletia_puccinelliae	0.000275358	0	0
Malassezia_globosa	k__Fungi, p__Basidiomycota, c__Malasseziomycetes, o__Malasseziales, f__Malasseziaceae, g__Malassezia, s__Malassezia_globosa	0.00748055	0.00439161	0.00110259
Malassezia_restricta	k__Fungi, p__Basidiomycota, c__Malasseziomycetes, o__Malasseziales, f__Malasseziaceae, g__Malassezia, s__Malassezia_restricta	0.0772302	0.0631389	0.00868877
Malassezia_sympodialis	k__Fungi, p__Basidiomycota, c__Malasseziomycetes, o__Malasseziales, f__Malasseziaceae, g__Malassezia, s__Malassezia_sympodialis	0.000527769	0	0
unidentified-76	k__Fungi, p__Basidiomycota, c__Malasseziomycetes, o__Malasseziales, f__unidentified, g__unidentified, s__unidentified	0.000420685	0	0
Glaciozyma_martinii	k__Fungi, p__Basidiomycota, c__Microbotryomycetes, o__Kriegeriales, f__Camptobasidiaceae, g__Glaciozyma, s__Glaciozyma_martinii	0	0	0.000188477
Leucosporidium_fellii	k__Fungi, p__Basidiomycota, c__Microbotryomycetes, o__Leucosporidiales, f__Leucosporidiaceae, g__Leucosporidium, s__Leucosporidium_fellii	0	0	4.71191e-05
Leucosporidium_golubevii	k__Fungi, p__Basidiomycota, c__Microbotryomycetes, o__Leucosporidiales, f__Leucosporidiaceae, g__Leucosporidium, s__Leucosporidium_golubevii	0.000275358	0	0.000471191
Ustilentyloma_graminis	k__Fungi, p__Basidiomycota, c__Microbotryomycetes, o__Microbotryales, f__Ustilentylomataceae, g__Ustilentyloma, s__Ustilentyloma_graminis	2.29465e-05	0	0
Rhodotorula_fragaria	k__Fungi, p__Basidiomycota, c__Microbotryomycetes, o__Sporidiobolales, f__Sporidiobolaceae, g__Rhodotorula, s__Rhodotorula_fragaria	0	0	3.76953e-05
Rhodotorula_ingeniosa	k__Fungi, p__Basidiomycota, c__Microbotryomycetes, o__Sporidiobolales, f__Sporidiobolaceae, g__Rhodotorula, s__Rhodotorula_ingeniosa	0	0	2.82715e-05
Rhodotorula_nothofagi	k__Fungi, p__Basidiomycota, c__Microbotryomycetes, o__Sporidiobolales, f__Sporidiobolaceae, g__Rhodotorula, s__Rhodotorula_nothofagi	5.35418e-05	0	0
Sporobolomyces_oryzicola	k__Fungi, p__Basidiomycota, c__Microbotryomycetes, o__Sporidiobolales, f__Sporidiobolaceae, g__Sporobolomyces, s__Sporobolomyces_oryzicola	0.000175923	0	0
Sporobolomyces_roseus	k__Fungi, p__Basidiomycota, c__Microbotryomycetes, o__Sporidiobolales, f__Sporidiobolaceae, g__Sporobolomyces, s__Sporobolomyces_roseus	0.000543067	0	4.71191e-05
unidentified-77	k__Fungi, p__Basidiomycota, c__Microbotryomycetes, o__unidentified, f__unidentified, g__unidentified, s__unidentified	0.00114732	0	0
Pucciniastrum_areolatum	k__Fungi, p__Basidiomycota, c__Pucciniomycetes, o__Pucciniales, f__Pucciniastraceae, g__Pucciniastrum, s__Pucciniastrum_areolatum	0	0.00224313	0
unidentified-78	k__Fungi, p__Basidiomycota, c__Pucciniomycetes, o__unidentified, f__unidentified, g__unidentified, s__unidentified	0	0.00265011	0.000207324
Cystofilobasidium_infirmominiatum	k__Fungi, p__Basidiomycota, c__Tremellomycetes, o__Cystofilobasidiales, f__Cystofilobasidiaceae, g__Cystofilobasidium, s__Cystofilobasidium_infirmominiatum	0.000290655	0	1.88477e-05
Cystofilobasidium_macerans	k__Fungi, p__Basidiomycota, c__Tremellomycetes, o__Cystofilobasidiales, f__Cystofilobasidiaceae, g__Cystofilobasidium, s__Cystofilobasidium_macerans	0	0	3.76953e-05
Guehomyces_pullulans	k__Fungi, p__Basidiomycota, c__Tremellomycetes, o__Cystofilobasidiales, f__Cystofilobasidiaceae, g__Guehomyces, s__Guehomyces_pullulans	0.000818424	0	0.00785005
Mrakiella_aquatica	k__Fungi, p__Basidiomycota, c__Tremellomycetes, o__Cystofilobasidiales, f__Cystofilobasidiales_fam_Incertae_sedis, g__Mrakiella, s__Mrakiella_aquatica	0.000428334	0	0
Itersonilia_pannonica	k__Fungi, p__Basidiomycota, c__Tremellomycetes, o__Cystofilobasidiales, f__Mrakiaceae, g__Itersonilia, s__Itersonilia_pannonica	1.52977e-05	0	0
Mrakia_frigida	k__Fungi, p__Basidiomycota, c__Tremellomycetes, o__Cystofilobasidiales, f__Mrakiaceae, g__Mrakia, s__Mrakia_frigida	0.00170569	0	0.000254443
unidentified-79	k__Fungi, p__Basidiomycota, c__Tremellomycetes, o__Cystofilobasidiales, f__unidentified, g__unidentified, s__unidentified	4.5893e-05	0	0
Filobasidium_wieringae	k__Fungi, p__Basidiomycota, c__Tremellomycetes, o__Filobasidiales, f__Filobasidiaceae, g__Filobasidium, s__Filobasidium_wieringae	0.000244762	0	0
Goffeauzyma_gastrica	k__Fungi, p__Basidiomycota, c__Tremellomycetes, o__Filobasidiales, f__Filobasidiaceae, g__Goffeauzyma, s__Goffeauzyma_gastrica	0	0	0.00147954
Naganishia_albida	k__Fungi, p__Basidiomycota, c__Tremellomycetes, o__Filobasidiales, f__Filobasidiaceae, g__Naganishia, s__Naganishia_albida	0.000267709	0.00162792	0.000339258
Naganishia_cerealis	k__Fungi, p__Basidiomycota, c__Tremellomycetes, o__Filobasidiales, f__Filobasidiaceae, g__Naganishia, s__Naganishia_cerealis	6.88394e-05	0	0
Naganishia_friedmannii	k__Fungi, p__Basidiomycota, c__Tremellomycetes, o__Filobasidiales, f__Filobasidiaceae, g__Naganishia, s__Naganishia_friedmannii	6.11906e-05	0	0
Solicoccozyma_terrea	k__Fungi, p__Basidiomycota, c__Tremellomycetes, o__Filobasidiales, f__Piskurozymaceae, g__Solicoccozyma, s__Solicoccozyma_terrea	0	0.000918074	0
Solicoccozyma_terricola	k__Fungi, p__Basidiomycota, c__Tremellomycetes, o__Filobasidiales, f__Piskurozymaceae, g__Solicoccozyma, s__Solicoccozyma_terricola	0.000137679	0	0
Holtermanniella_takashimae	k__Fungi, p__Basidiomycota, c__Tremellomycetes, o__Holtermanniales, f__Holtermanniales_fam_Incertae_sedis, g__Holtermanniella, s__Holtermanniella_takashimae	0.000420685	0	0.000188477
Bullera_globospora	k__Fungi, p__Basidiomycota, c__Tremellomycetes, o__Tremellales, f__Bulleraceae, g__Bullera, s__Bullera_globospora	0.128791	0.150318	0.135703
Bullera_unica	k__Fungi, p__Basidiomycota, c__Tremellomycetes, o__Tremellales, f__Bulleraceae, g__Bullera, s__Bullera_unica	2.29465e-05	0	0
Dioszegia_cryoxerica	k__Fungi, p__Basidiomycota, c__Tremellomycetes, o__Tremellales, f__Bulleribasidiaceae, g__Dioszegia, s__Dioszegia_cryoxerica	2.29465e-05	0	0
Dioszegia_fristingensis	k__Fungi, p__Basidiomycota, c__Tremellomycetes, o__Tremellales, f__Bulleribasidiaceae, g__Dioszegia, s__Dioszegia_fristingensis	0.000359495	0	0
Dioszegia_hungarica	k__Fungi, p__Basidiomycota, c__Tremellomycetes, o__Tremellales, f__Bulleribasidiaceae, g__Dioszegia, s__Dioszegia_hungarica	0.000107084	0	0
Dioszegia_rishiriensis	k__Fungi, p__Basidiomycota, c__Tremellomycetes, o__Tremellales, f__Bulleribasidiaceae, g__Dioszegia, s__Dioszegia_rishiriensis	2.29465e-05	0	0
Vishniacozyma_victoriae	k__Fungi, p__Basidiomycota, c__Tremellomycetes, o__Tremellales, f__Bulleribasidiaceae, g__Vishniacozyma, s__Vishniacozyma_victoriae	0.00209578	0	0.000113086
Papiliotrema_laurentii	k__Fungi, p__Basidiomycota, c__Tremellomycetes, o__Tremellales, f__Rhynchogastremataceae, g__Papiliotrema, s__Papiliotrema_laurentii	0	0	1.88477e-05
Tremella_phaeophysciae	k__Fungi, p__Basidiomycota, c__Tremellomycetes, o__Tremellales, f__Tremellaceae, g__Tremella, s__Tremella_phaeophysciae	9.17859e-05	0	0
Saitozyma_podzolica	k__Fungi, p__Basidiomycota, c__Tremellomycetes, o__Tremellales, f__Trimorphomycetaceae, g__Saitozyma, s__Saitozyma_podzolica	1.52977e-05	0	6.59668e-05
unidentified-80	k__Fungi, p__Basidiomycota, c__Tremellomycetes, o__Tremellales, f__unidentified, g__unidentified, s__unidentified	0.000168274	0	0
Apiotrichum_brassicae	k__Fungi, p__Basidiomycota, c__Tremellomycetes, o__Trichosporonales, f__Trichosporonaceae, g__Apiotrichum, s__Apiotrichum_brassicae	0	0	0.000593701
Apiotrichum_gamsii	k__Fungi, p__Basidiomycota, c__Tremellomycetes, o__Trichosporonales, f__Trichosporonaceae, g__Apiotrichum, s__Apiotrichum_gamsii	0	0	4.71191e-05
Cutaneotrichosporon_cutaneum	k__Fungi, p__Basidiomycota, c__Tremellomycetes, o__Trichosporonales, f__Trichosporonaceae, g__Cutaneotrichosporon, s__Cutaneotrichosporon_cutaneum	7.64883e-06	0	0.000188477
unidentified-81	k__Fungi, p__Basidiomycota, c__unidentified, o__unidentified, f__unidentified, g__unidentified, s__unidentified	0.000374793	0	0
Kalmanozyma_fusiformata	k__Fungi, p__Basidiomycota, c__Ustilaginomycetes, o__Ustilaginales, f__Ustilaginaceae, g__Kalmanozyma, s__Kalmanozyma_fusiformata	0.000137679	0	0
Moesziomyces_aphidis	k__Fungi, p__Basidiomycota, c__Ustilaginomycetes, o__Ustilaginales, f__Ustilaginaceae, g__Moesziomyces, s__Moesziomyces_aphidis	0.00013003	0	0
unidentified-82	k__Fungi, p__Basidiomycota, c__Ustilaginomycetes, o__Ustilaginales, f__Ustilaginaceae, g__unidentified, s__unidentified	0.00146857	0	0
Ustilago_hordei	k__Fungi, p__Basidiomycota, c__Ustilaginomycetes, o__Ustilaginales, f__Ustilaginaceae, g__Ustilago, s__Ustilago_hordei	5.35418e-05	0	0
Ustilago_maydis	k__Fungi, p__Basidiomycota, c__Ustilaginomycetes, o__Ustilaginales, f__Ustilaginaceae, g__Ustilago, s__Ustilago_maydis	0.00220286	0	0
Wallemia_sebi	k__Fungi, p__Basidiomycota, c__Wallemiomycetes, o__Wallemiales, f__Wallemiales_fam_Incertae_sedis, g__Wallemia, s__Wallemia_sebi	0.000474227	0	7.53906e-05
unidentified-83	k__Fungi, p__Chytridiomycota, c__Chytridiomycetes, o__unidentified, f__unidentified, g__unidentified, s__unidentified	7.64883e-05	0	4.71191e-05
unidentified-84	k__Fungi, p__Chytridiomycota, c__unidentified, o__unidentified, f__unidentified, g__unidentified, s__unidentified	0	0	0.000687939
Mortierella_bisporalis	k__Fungi, p__Mortierellomycota, c__Mortierellomycetes, o__Mortierellales, f__Mortierellaceae, g__Mortierella, s__Mortierella_bisporalis	0.000229465	0	0
Mortierella_gamsii	k__Fungi, p__Mortierellomycota, c__Mortierellomycetes, o__Mortierellales, f__Mortierellaceae, g__Mortierella, s__Mortierella_gamsii	0	0	0.00375068
Mortierella_indohii	k__Fungi, p__Mortierellomycota, c__Mortierellomycetes, o__Mortierellales, f__Mortierellaceae, g__Mortierella, s__Mortierella_indohii	0	0	0.0214486
Mortierella_reticulata	k__Fungi, p__Mortierellomycota, c__Mortierellomycetes, o__Mortierellales, f__Mortierellaceae, g__Mortierella, s__Mortierella_reticulata	0	0	1.88477e-05
Mortierella_zonata	k__Fungi, p__Mortierellomycota, c__Mortierellomycetes, o__Mortierellales, f__Mortierellaceae, g__Mortierella, s__Mortierella_zonata	7.64883e-05	0	0
unidentified-85	k__Fungi, p__Mortierellomycota, c__Mortierellomycetes, o__Mortierellales, f__Mortierellaceae, g__Mortierella, s__unidentified	0	0	0.00544697
Mucor_racemosus	k__Fungi, p__Mucoromycota, c__Mucoromycetes, o__Mucorales, f__Mucoraceae, g__Mucor, s__Mucor_racemosus	3.82441e-05	0	0
unidentified-86	k__Fungi, p__Mucoromycota, c__unidentified, o__unidentified, f__unidentified, g__unidentified, s__unidentified	0	0	0.000678516
Olpidium_brassicae	k__Fungi, p__Olpidiomycota, c__Olpidiomycetes, o__Olpidiales, f__Olpidiaceae, g__Olpidium, s__Olpidium_brassicae	0	0	0.000292139
unidentified-87	k__Fungi, p__Rozellomycota, c__unidentified, o__unidentified, f__unidentified, g__unidentified, s__unidentified	0	0	0.000103662
unidentified-88	k__Fungi, p__unidentified, c__unidentified, o__unidentified, f__unidentified, g__unidentified, s__unidentified	0.000573662	0.000965397	0.00716211
unidentified-89	k__Protista, p__Cercozoa, c__unidentified, o__unidentified, f__unidentified, g__unidentified, s__unidentified	0	0	0.000838721
N/A	N/A	0.258561	0.710277	0.405931
