# Supplementary material for: Assessment of Physicochemical, Microbiological and Toxicological Hazards at an Illegal Landfill in Central Poland
Source: Int J Environ Res Public Health. 2022 Apr 15;19(8):4826. doi: 10.3390/ijerph19084826 (PMC9027659; doi:10.3390/ijerph19084826)
Supplement: Supplementary file 1 [file ijerph-19-04826-s001.zip › Table S7.xlsx]

## Sheet: Pathway analysis, Impact >0.1
Pathway Name	Match Status	p	#NAME?	Holm p	FDR	Impact	Details	Saccharomyces cerevisiae (yeast) (KEGG)
alpha-Linolenic acid metabolism	1/3	0.76	0.12	1	1	1	KEGG	Schistosoma mansoni (KEGG)
Aminobenzoate degradation	1/11	0.97	0.01	1	1	0.4	KEGG	Mesorhizobium japonicum MAFF 303099 (KEGG)
Aminobenzoate degradation	3/17	0.86	0.07	1	1	0.4	KEGG	Klebsiella variicola At-22 (KEGG)
Arginine and proline metabolism	1/6	0.95	0.02	1	1	0.25	KEGG	Mesorhizobium japonicum MAFF 303099 (KEGG)
Arginine and proline metabolism	3/22	1	0	1	1	0.13	KEGG	Pseudomonas putida KT2440 (KEGG)
Arginine and proline metabolism	1/10	1	0	1	1	0.13	KEGG	Schistosoma mansoni (KEGG)
Atrazine degradation	1/4	0.82	0.08	1	1	0.5	KEGG	Saccharomyces cerevisiae (yeast) (KEGG)
Biotin metabolism	2/13	0.97	0.01	1	1	0.26	KEGG	Saccharomyces cerevisiae (yeast) (KEGG)
Biotin metabolism	1/9	0.98	0.01	1	1	0.2	KEGG	Pseudomonas putida KT2440 (KEGG)
Biotin metabolism	1/10	1	0	1	1	0.18	KEGG	Bacillus subtilis (KEGG)
Biotin metabolism	2/19	1	0	1	1	0.18	KEGG	Staphylococcus aureus N315 (MRSA/VSSA) (KEGG)
Biotin metabolism	1/9	0.97	0.01	1	1	0.17	KEGG	Mesorhizobium japonicum MAFF 303099 (KEGG)
Biotin metabolism	2/19	0.99	0.01	1	1	0.14	KEGG	Escherichia coli K-12 MG1655 (KEGG)
Biotin metabolism	2/19	0.98	0.01	1	1	0.14	KEGG	Klebsiella pneumoniae MGH 78578 (serotype K52) (KEGG
Biotin metabolism	2/19	0.98	0.01	1	1	0.14	KEGG	Klebsiella variicola At-22 (KEGG)
Biotin metabolism	1/9	1	0	1	1	0.11	KEGG	Synechococcus elongatus PCC7942 (KEGG)
Butanoate metabolism	1/5	0.91	0.04	1	1	1	KEGG	Synechococcus elongatus PCC7942 (KEGG)
Butanoate metabolism	1/8	1	0	1	1	0.5	KEGG	Thermotoga maritima (KEGG)
Butanoate metabolism	3/14	0.92	0.04	1	1	0.4	KEGG	Saccharomyces cerevisiae (yeast) (KEGG)
Butanoate metabolism	2/17	0.98	0.01	1	1	0.3	KEGG	Escherichia coli K-12 MG1655 (KEGG)
Butanoate metabolism	3/17	0.99	0.01	1	1	0.26	KEGG	Staphylococcus aureus N315 (MRSA/VSSA) (KEGG)
Butanoate metabolism	1/7	0.98	0.01	1	1	0.18	KEGG	Bacillus subtilis (KEGG)
Butanoate metabolism	3/22	0.96	0.02	1	1	0.18	KEGG	Klebsiella pneumoniae MGH 78578 (serotype K52) (KEGG
Butanoate metabolism	3/22	0.95	0.02	1	1	0.18	KEGG	Klebsiella variicola At-22 (KEGG)
C5-Branched dibasic acid metabolism	1/10	0.95	0.02	1	1	0.25	KEGG	Klebsiella pneumoniae MGH 78578 (serotype K52) (KEGG
C5-Branched dibasic acid metabolism	1/10	0.95	0.02	1	1	0.25	KEGG	Klebsiella variicola At-22 (KEGG)
C5-Branched dibasic acid metabolism	1/9	0.95	0.02	1	1	0.2	KEGG	Pseudomonas putida KT2440 (KEGG)
Cysteine and methionine metabolism	1/18	1	0	1	1	0.18	KEGG	Thermotoga maritima (KEGG)
Cysteine and methionine metabolism	1/21	1	0	1	1	0.17	KEGG	Mesorhizobium japonicum MAFF 303099 (KEGG)
Cysteine and methionine metabolism	1/12	1	0	1	1	0.17	KEGG	Schistosoma mansoni (KEGG)
Cysteine and methionine metabolism	1/20	1	0	1	1	0.15	KEGG	Escherichia coli K-12 MG1655 (KEGG)
Cysteine and methionine metabolism	2/41	1	0	1	1	0.14	KEGG	Pseudomonas putida KT2440 (KEGG)
Cysteine and methionine metabolism	1/15	1	0	1	1	0.14	KEGG	Staphylococcus aureus N315 (MRSA/VSSA) (KEGG)
Cysteine and methionine metabolism	1/23	1	0	1	1	0.14	KEGG	Klebsiella pneumoniae MGH 78578 (serotype K52) (KEGG
Cysteine and methionine metabolism	1/23	1	0	1	1	0.14	KEGG	Klebsiella variicola At-22 (KEGG)
Cysteine and methionine metabolism	2/41	1	0	1	1	0.13	KEGG	Saccharomyces cerevisiae (yeast) (KEGG)
Cysteine and methionine metabolism	2/43	1	0	1	1	0.12	KEGG	Bacillus subtilis (KEGG)
Glutathione metabolism	3/20	0.99	0	1	1	0.19	KEGG	Schistosoma mansoni (KEGG)
Glutathione metabolism	1/11	1	0	1	1	0.17	KEGG	Streptococcus pyogenes M1 476 (serotype M1) (KEGG)
Glutathione metabolism	3/26	1	0	1	1	0.11	KEGG	Saccharomyces cerevisiae (yeast) (KEGG)
Glutathione metabolism	1/9	0.99	0	1	1	0.11	KEGG	Bacillus subtilis (KEGG)
Glutathione metabolism	1/6	0.93	0.03	1	1	0.11	KEGG	Pseudomonas putida KT2440 (KEGG)
Glutathione metabolism	1/7	0.99	0	1	1	0.11	KEGG	Staphylococcus aureus N315 (MRSA/VSSA) (KEGG)
Glutathione metabolism	1/6	0.9	0.05	1	1	0.11	KEGG	Mesorhizobium japonicum MAFF 303099 (KEGG)
Glycine, serine and threonine metabolism	2/21	1	0	1	1	0.28	KEGG	Schistosoma mansoni (KEGG)
Glycine, serine and threonine metabolism	3/29	1	0	1	1	0.24	KEGG	Staphylococcus aureus N315 (MRSA/VSSA) (KEGG)
Glycine, serine and threonine metabolism	1/16	1	0	1	1	0.22	KEGG	Saccharomyces cerevisiae (yeast) (KEGG)
Glycine, serine and threonine metabolism	1/14	1	0	1	1	0.22	KEGG	Mesorhizobium japonicum MAFF 303099 (KEGG)
Glycine, serine and threonine metabolism	1/25	1	0	1	1	0.21	KEGG	Synechococcus elongatus PCC7942 (KEGG)
Glycine, serine and threonine metabolism	3/32	1	0	1	1	0.2	KEGG	Bacillus subtilis (KEGG)
Glycine, serine and threonine metabolism	1/11	1	0	1	1	0.17	KEGG	Escherichia coli K-12 MG1655 (KEGG)
Glycine, serine and threonine metabolism	2/25	1	0	1	1	0.17	KEGG	Thermotoga maritima (KEGG)
Glycine, serine and threonine metabolism	1/13	1	0	1	1	0.16	KEGG	Pseudomonas putida KT2440 (KEGG)
Glycine, serine and threonine metabolism	3/37	1	0	1	1	0.16	KEGG	Klebsiella pneumoniae MGH 78578 (serotype K52) (KEGG
Glycine, serine and threonine metabolism	3/37	1	0	1	1	0.16	KEGG	Klebsiella variicola At-22 (KEGG)
Glycolysis / Gluconeogenesis	1/24	1	0	1	1	0.1	KEGG	Saccharomyces cerevisiae (yeast) (KEGG)
Glycolysis / Gluconeogenesis	1/23	1	0	1	1	0.1	KEGG	Pseudomonas putida KT2440 (KEGG)
Glycolysis / Gluconeogenesis	1/23	1	0	1	1	0.1	KEGG	Synechococcus elongatus PCC7942 (KEGG)
Glycolysis / Gluconeogenesis	1/26	1	0	1	1	0.1	KEGG	Schistosoma mansoni (KEGG)
Glyoxylate and dicarboxylate metabolism	1/6	1	0	1	1	0.5	KEGG	Streptococcus pyogenes M1 476 (serotype M1) (KEGG)
Glyoxylate and dicarboxylate metabolism	2/13	1	0	1	1	0.33	KEGG	Thermotoga maritima (KEGG)
Glyoxylate and dicarboxylate metabolism	1/20	1	0	1	1	0.17	KEGG	Staphylococcus aureus N315 (MRSA/VSSA) (KEGG)
Glyoxylate and dicarboxylate metabolism	1/26	1	0	1	1	0.1	KEGG	Saccharomyces cerevisiae (yeast) (KEGG)
Glyoxylate and dicarboxylate metabolism	1/13	1	0	1	1	0.1	KEGG	Synechococcus elongatus PCC7942 (KEGG)
Histidine metabolism	1/9	0.99	0	1	1	0.1	KEGG	Bacillus subtilis (KEGG)
Histidine metabolism	1/16	0.99	0	1	1	0.1	KEGG	Klebsiella pneumoniae MGH 78578 (serotype K52) (KEGG
Histidine metabolism	1/16	0.99	0	1	1	0.1	KEGG	Klebsiella variicola At-22 (KEGG)
Lysine biosynthesis	1/16	1	0	1	1	0.14	KEGG	Saccharomyces cerevisiae (yeast) (KEGG)
Lysine degradation	2/19	0.99	0.01	1	1	0.18	KEGG	Pseudomonas putida KT2440 (KEGG)
Lysine degradation	2/17	0.96	0.02	1	1	0.17	KEGG	Klebsiella pneumoniae MGH 78578 (serotype K52) (KEGG
Lysine degradation	2/17	0.96	0.02	1	1	0.17	KEGG	Klebsiella variicola At-22 (KEGG)
Lysine degradation	1/17	1	0	1	1	0.15	KEGG	Escherichia coli K-12 MG1655 (KEGG)
Methane metabolism	2/29	1	0	1	1	0.14	KEGG	Synechococcus elongatus PCC7942 (KEGG)
Nicotinate and nicotinamide metabolism	1/6	0.96	0.02	1	1	0.15	KEGG	Saccharomyces cerevisiae (yeast) (KEGG)
Nicotinate and nicotinamide metabolism	1/7	0.97	0.01	1	1	0.12	KEGG	Pseudomonas putida KT2440 (KEGG)
Pantothenate and CoA biosynthesis	1/10	0.99	0	1	1	0.15	KEGG	Pseudomonas putida KT2440 (KEGG)
Pantothenate and CoA biosynthesis	1/12	1	0	1	1	0.14	KEGG	Escherichia coli K-12 MG1655 (KEGG)
Pantothenate and CoA biosynthesis	2/21	0.99	0.01	1	1	0.14	KEGG	Klebsiella pneumoniae MGH 78578 (serotype K52) (KEGG
Pantothenate and CoA biosynthesis	2/21	0.99	0.01	1	1	0.14	KEGG	Klebsiella variicola At-22 (KEGG)
Pantothenate and CoA biosynthesis	2/21	1	0	1	1	0.13	KEGG	Bacillus subtilis (KEGG)
Pantothenate and CoA biosynthesis	2/21	1	0	1	1	0.13	KEGG	Staphylococcus aureus N315 (MRSA/VSSA) (KEGG)
Pantothenate and CoA biosynthesis	1/12	0.99	0	1	1	0.13	KEGG	Mesorhizobium japonicum MAFF 303099 (KEGG)
Pantothenate and CoA biosynthesis	1/10	1	0	1	1	0.12	KEGG	Saccharomyces cerevisiae (yeast) (KEGG)
Pantothenate and CoA biosynthesis	2/21	1	0	1	1	0.12	KEGG	Thermotoga maritima (KEGG)
Pentose and glucuronate interconversions	1/23	1	0	1	1	0.11	KEGG	Mesorhizobium japonicum MAFF 303099 (KEGG)
Phenylalanine metabolism	3/7	0.47	0.33	1	1	0.7	KEGG	Saccharomyces cerevisiae (yeast) (KEGG)
Phenylalanine metabolism	4/21	0.9	0.05	1	1	0.22	KEGG	Pseudomonas putida KT2440 (KEGG)
Phenylalanine metabolism	1/5	0.82	0.09	1	1	0.14	KEGG	Mesorhizobium japonicum MAFF 303099 (KEGG)
Phenylalanine metabolism	2/11	0.9	0.05	1	1	0.13	KEGG	Klebsiella variicola At-22 (KEGG)
Pyrimidine metabolism	5/51	1	0	1	1	0.16	KEGG	Escherichia coli K-12 MG1655 (KEGG)
Pyrimidine metabolism	1/9	1	0	1	1	0.15	KEGG	Mesorhizobium japonicum MAFF 303099 (KEGG)
Pyrimidine metabolism	5/49	1	0	1	1	0.14	KEGG	Klebsiella pneumoniae MGH 78578 (serotype K52) (KEGG
Pyrimidine metabolism	5/49	1	0	1	1	0.14	KEGG	Klebsiella variicola At-22 (KEGG)
Pyrimidine metabolism	4/29	1	0	1	1	0.12	KEGG	Thermotoga maritima (KEGG)
Pyrimidine metabolism	4/35	1	0	1	1	0.11	KEGG	Bacillus subtilis (KEGG)
Pyrimidine metabolism	1/9	1	0	1	1	0.1	KEGG	Streptococcus pyogenes M1 476 (serotype M1) (KEGG)
Pyruvate metabolism	1/12	1	0	1	1	0.45	KEGG	Thermotoga maritima (KEGG)
Pyruvate metabolism	1/23	1	0	1	1	0.36	KEGG	Staphylococcus aureus N315 (MRSA/VSSA) (KEGG)
Pyruvate metabolism	1/20	1	0	1	1	0.34	KEGG	Streptococcus pyogenes M1 476 (serotype M1) (KEGG)
Pyruvate metabolism	1/26	1	0	1	1	0.32	KEGG	Klebsiella pneumoniae MGH 78578 (serotype K52) (KEGG
Pyruvate metabolism	1/27	1	0	1	1	0.32	KEGG	Klebsiella variicola At-22 (KEGG)
Pyruvate metabolism	1/26	1	0	1	1	0.31	KEGG	Escherichia coli K-12 MG1655 (KEGG)
Pyruvate metabolism	1/24	1	0	1	1	0.24	KEGG	Bacillus subtilis (KEGG)
Pyruvate metabolism	1/20	1	0	1	1	0.24	KEGG	Synechococcus elongatus PCC7942 (KEGG)
Pyruvate metabolism	1/23	1	0	1	1	0.2	KEGG	Saccharomyces cerevisiae (yeast) (KEGG)
Pyruvate metabolism	1/23	1	0	1	1	0.19	KEGG	Pseudomonas putida KT2440 (KEGG)
Pyruvate metabolism	1/19	1	0	1	1	0.19	KEGG	Schistosoma mansoni (KEGG)
Pyruvate metabolism	1/23	1	0	1	1	0.17	KEGG	Mesorhizobium japonicum MAFF 303099 (KEGG)
Sesquiterpenoid and triterpenoid biosynthesis	1/4	0.82	0.08	1	1	0.5	KEGG	Saccharomyces cerevisiae (yeast) (KEGG)
Sphingolipid metabolism	2/13	0.97	0.01	1	1	0.32	KEGG	Saccharomyces cerevisiae (yeast) (KEGG)
Sphingolipid metabolism	1/9	1	0	1	1	0.27	KEGG	Schistosoma mansoni (KEGG)
Styrene degradation	2/5	0.25	0.61	1	1	0.83	KEGG	Klebsiella variicola At-22 (KEGG)
Styrene degradation	3/14	0.76	0.12	1	1	0.5	KEGG	Mesorhizobium japonicum MAFF 303099 (KEGG)
Styrene degradation	2/5	0.32	0.49	1	1	0.11	KEGG	Pseudomonas putida KT2440 (KEGG)
Sulfur metabolism	1/11	1	0	1	1	0.1	KEGG	Thermotoga maritima (KEGG)
Thiamine metabolism	1/9	1	0	1	1	0.18	KEGG	Saccharomyces cerevisiae (yeast) (KEGG)
Thiamine metabolism	1/16	1	0	1	1	0.16	KEGG	Staphylococcus aureus N315 (MRSA/VSSA) (KEGG)
Thiamine metabolism	3/22	1	0	1	1	0.11	KEGG	Synechococcus elongatus PCC7942 (KEGG)
Tryptophan metabolism	4/15	0.88	0.06	1	1	0.8	KEGG	Synechococcus elongatus PCC7942 (KEGG)
Tryptophan metabolism	8/31	0.61	0.22	1	1	0.31	KEGG	Mesorhizobium japonicum MAFF 303099 (KEGG)
Tryptophan metabolism	3/13	0.97	0.01	1	1	0.29	KEGG	Schistosoma mansoni (KEGG)
Tryptophan metabolism	3/11	0.65	0.19	1	1	0.26	KEGG	Pseudomonas putida KT2440 (KEGG)
Tryptophan metabolism	3/13	0.7	0.16	1	1	0.2	KEGG	Klebsiella variicola At-22 (KEGG)
Tyrosine metabolism	3/14	0.95	0.02	1	1	0.35	KEGG	Schistosoma mansoni (KEGG)
Valine, leucine and isoleucine biosynthesis	1/20	1	0	1	1	0.11	KEGG	Saccharomyces cerevisiae (yeast) (KEGG)
Valine, leucine and isoleucine biosynthesis	1/22	1	0	1	1	0.11	KEGG	Escherichia coli K-12 MG1655 (KEGG)
Valine, leucine and isoleucine biosynthesis	1/22	1	0	1	1	0.11	KEGG	Bacillus subtilis (KEGG)
Valine, leucine and isoleucine biosynthesis	1/22	1	0	1	1	0.11	KEGG	Pseudomonas putida KT2440 (KEGG)
Valine, leucine and isoleucine biosynthesis	1/22	1	0	1	1	0.11	KEGG	Staphylococcus aureus N315 (MRSA/VSSA) (KEGG)
Valine, leucine and isoleucine biosynthesis	1/22	1	0	1	1	0.11	KEGG	Thermotoga maritima (KEGG)
Valine, leucine and isoleucine biosynthesis	1/21	1	0	1	1	0.11	KEGG	Synechococcus elongatus PCC7942 (KEGG)
Valine, leucine and isoleucine biosynthesis	1/22	1	0	1	1	0.11	KEGG	Mesorhizobium japonicum MAFF 303099 (KEGG)
Valine, leucine and isoleucine biosynthesis	1/22	1	0	1	1	0.11	KEGG	Klebsiella pneumoniae MGH 78578 (serotype K52) (KEGG
Valine, leucine and isoleucine biosynthesis	1/22	1	0	1	1	0.11	KEGG	Klebsiella variicola At-22 (KEGG)

## Sheet: Pathway - tabela
		Schistosoma mansoni		Mesorhizobium japonicum MAFF 303099		Klebsiella variicola At-22		Pseudomonas putida KT2440		Saccharomyces cerevisiae		Bacillus subtilis		Staphylococcus aureus N315 (MRSA/VSSA)		Escherichia coli K-12 MG1655		Klebsiella pneumoniae MGH 78578 (serotype K52)		Synechococcus elongatus PCC7942		Thermotoga maritima		Streptococcus pyogenes M1 476 (serotype M1)
	Pathway Name	Match Status	Impact	Match Status	Impact	Match Status	Impact	Match Status	Impact	Match Status	Impact	Match Status	Impact	Match Status	Impact	Match Status	Impact	Match Status	Impact	Match Status	Impact	Match Status	Impact	Match Status	Impact
1	alpha-Linolenic acid metabolism	1/3	1
2	Aminobenzoate degradation			1/11	0.4	3/17	0.4
3	Arginine and proline metabolism	1/10	0.13	1/6	0.25			3/22	0.13
4	Atrazine degradation	1/4	0.5
5	Biotin metabolism			1/9	0.17	2/19	0.14	1/9	0.2	2/13	0.26	1/10	0.18	2/19	0.18	2/19	0.14	2/19	0.14	1/9	0.11
6	Butanoate metabolism					3/22	0.18			3/14	0.4	1/7	0.18	3/17	0.26	2/17	0.3	3/22	0.18	1/5	1	1/8	0.5
7	C5-Branched dibasic acid metabolism					1/10	0.25	1/9	0.2									1/10	0.25
8	Cysteine and methionine metabolism	1/12	0.17	1/21	0.17	1/23	0.14	2/41	0.14	2/41	0.13	2/43	0.12	1/15	0.14	1/20	0.15	1/23	0.14			1/18	0.18
9	Glutathione metabolism	3/20	0.19	1/6	0.11			1/6	0.11	3/26	0.11	1/9	0.11	1/7	0.11									1/11	0.17
10	Glycine, serine and threonine metabolism	2/21	0.28	1/14	0.22	3/37	0.16	1/13	0.16	1/16	0.22	3/32	0.2	3/29	0.24	1/11	0.17	3/37	0.16	1/25	0.21	2/25	0.17
11	Glycolysis / Gluconeogenesis	1/26	0.1					1/23	0.1	1/24	0.1									1/23	0.1
12	Glyoxylate and dicarboxylate metabolism									1/26	0.1			1/20	0.17					1/13	0.1	2/13	0.33	1/6	0.5
13	Histidine metabolism					1/16	0.1					1/9	0.1					1/16	0.1
14	Lysine biosynthesis					2/17	0.17	2/19	0.18	1/16	0.14					1/17	0.15	2/17	0.17
15	Methane metabolism																			2/29	0.14
16	Nicotinate and nicotinamide metabolism							1/7	0.12	1/6	0.15
17	Pantothenate and CoA biosynthesis			1/12	0.13	2/21	0.14	1/10	0.15	1/10	0.12	2/21	0.13	2/21	0.13	1/12	0.14	2/21	0.14			2/21	0.12
18	Pentose and glucuronate interconversions			1/23	0.11
19	Phenylalanine metabolism			1/5	0.14	2/11	0.13	4/21	0.22	3/7	0.7
20	Pyrimidine metabolism			1/9	0.15	5/49	0.14					4/35	0.11			5/51	0.16	5/49	0.14			4/29	0.12	1/9	0.1
21	Pyruvate metabolism	1/19	0.19	1/23	0.17	1/27	0.32	1/23	0.19	1/23	0.2	1/24	0.24	1/23	0.36	1/26	0.31	1/26	0.32	1/20	0.24			1/20	0.34
22	Sesquiterpenoid and triterpenoid biosynthesis									1/4	0.5
23	Sphingolipid metabolism	1/9	0.27							2/13	0.32
24	Styrene degradation	3/14	0.5			2/5	0.83	2/5	0.11													1/11	0.1
25	Sulfur metabolism
26	Thiamine metabolism									1/9	0.18			1/16	0.16					3/22	0.11
27	Tryptophan metabolism	3/13	0.29	8/31	0.31	3/13	0.2	3/11	0.26											4/15	0.8
28	Tyrosine metabolism	3/14	0.35
29	Valine, leucine and isoleucine biosynthesis			1/22	0.11	1/22	0.11	1/22	0.11	1/20	0.11	1/22	0.11	1/22	0.11	1/22	0.11	1/22	0.11	1/21	0.11	1/22	0.11

## Sheet: Statistical analysis
Selected compounds with |p(corr)| > 0.5,|p| > 0.05, VIP>1, p-value <0.05; FDR <0.05;|Log2 FC| > 1
No	Name	Formula	RT	m/z	p[1]	p(corr)[1]	VIP	p.value	FDR	Fold Change	log2(FC)
1	Inulicin	C17H24O5	8.16	309.169	-32.866	-0.99644	1.55922	3.2336e-09	5.8626e-06	5.9074	2.5625
2	Unknown	C13H20O2	4.73	209.153	-32.853	-0.99604	1.5586	4.3981e-09	5.8626e-06	6.9071	2.7881
3	2,3,14-trihydroxy-10,13-dimethyl-17-[2,3,6,7-tetrahydroxy-5,6-dimethylheptan-2-y]-2,3,4,5,9,11,12,15,16,17-decahydro-1H-cyclopenta[a]phenanthren-6-one	C28H46O8	5.86	511.327	-32.785	-0.99398	1.55536	6.162e-08	6.2306e-06	3.5437	1.8252
4	Paradol	C17H26O3	6.88	279.196	32.755	0.99309	1.55397	1.3593e-08	6.2306e-06	0.41145	-1.2812
5	1,2-Benzisothiazolin-3-one	C7H5NOS	6.09	152.016	32.729	0.9923	1.55274	1.3165e-08	6.2306e-06	0.37691	-1.4077
6	Tripropylene glycol	C9H20O4	4.7	193.143	32.715	0.99187	1.55207	8.0633e-08	6.2306e-06	0.46378	-1.1085
7	5-Methoxytryptophol	C11H13NO2	5.88	192.102	-32.704	-0.99154	1.55155	4.6996e-08	6.2306e-06	7.2358	2.8552
8	4-Chloro-5-(chlorosulfonyl)-2-methoxybenzoic acid	C8H6Cl2O5S	1.66	284.938	32.666	0.99039	1.54974	3.0941e-07	1.0854e-05	0.13828	-2.8543
9	N,N-dimethylsphingosine	C20H41NO2	14.42	328.321	-32.657	-0.9901	1.5493	6.6304e-08	6.2306e-06	5.9493	2.5727
10	1-Methyl-3-pyridin-2-ylurea	C14H26N6O6	5.37	375.198	32.652	0.98996	1.54907	9.3638e-08	6.3729e-06	0.18923	-2.4018
11	Asn-Asn-Lys	C7H9N3O	2.13	152.082	32.652	0.98996	1.54908	9.0832e-08	6.3729e-06	0.18978	-2.3976
12	N5-(1-Imino-3-butenyl)-L-ornithine	C9H17N3O2	2.11	200.139	32.652	0.98995	1.54907	9.4785e-08	6.3729e-06	0.18901	-2.4034
13	SL 23:3;O/12:1;O	C34H61NO6S	8.4	612.431	32.651	0.98992	1.54901	7.8717e-08	6.2306e-06	0.19267	-2.3758
14	Unknown	C25H35NO9	4.27	494.239	32.651	0.98991	1.549	7.7796e-08	6.2306e-06	0.19294	-2.3738
15	Unknown	C43H86NO6P	1.24	744.625	32.65	0.9899	1.54898	7.6909e-08	6.2306e-06	0.19321	-2.3718
16	CerP 19:1;2O/24:0	C14H21NO5	3.61	284.15	32.65	0.9899	1.54898	7.6463e-08	6.2306e-06	0.19334	-2.3708
17	Phenethyl anthranilate	C15H15NO2	4.08	242.117	32.65	0.98989	1.54896	7.5798e-08	6.2306e-06	0.19356	-2.3692
18	Spinetoram	C4H9NO2S	1.99	136.043	32.648	0.98982	1.54885	1.1907e-07	6.8695e-06	0.18531	-2.432
19	Homocysteine	C42H69NO10	10.18	748.499	32.648	0.98982	1.54886	7.2107e-08	6.2306e-06	0.19485	-2.3596
20	5-Fluoro-1,3-dimethyl-1H-indole-2-carboxylic acid	C11H10FNO2	3.4	208.076	32.646	0.98978	1.5488	1.2389e-07	6.8695e-06	0.18471	-2.4366
21	2-Bromo-5-fluoro-4-thiocyanatoaniline	C7H4BrFN2S	16.35	246.933	32.646	0.98976	1.54876	6.9907e-08	6.2306e-06	0.19575	-2.3529
22	SM 19:3;2O/2:0	C26H49N2O6P	6.44	517.34	32.645	0.98974	1.54873	1.2917e-07	6.8695e-06	0.1841	-2.4414
23	Gelsemicine	C20H26N2O4	5.3	359.197	32.644	0.98972	1.5487	1.3141e-07	6.8695e-06	0.18385	-2.4434
24	LPE 8:0	C13H28NO7P	5.71	342.167	32.644	0.98971	1.54868	6.8568e-08	6.2306e-06	0.19638	-2.3483
25	2,2-Bis(hydroxymethyl)-2,2',2''-nitrilotriethanol	C8H19NO5	3.57	210.133	32.643	0.98967	1.54862	1.3777e-07	7.0608e-06	0.18317	-2.4487
26	Proguanil	C11H16ClN5	4.36	254.117	32.642	0.98964	1.54858	1.4037e-07	7.0608e-06	0.18291	-2.4508
27	beta-Sitosterol	C29H50O	18.47	415.393	32.637	0.98951	1.54838	6.5179e-08	6.2306e-06	0.19841	-2.3334
28	1,7,8-trihydroxy-3-methyl-2,3,4,7-tetrahydro-1H-benzo[a]anthracen-12-one	C19H18O4	6.67	311.128	32.637	0.98949	1.54833	8.1797e-08	6.2306e-06	0.33663	-1.5708
29	methyl (1R,4aS,9S,10S)-10-acetyloxy-5,9-dihydroxy-1,4a-dimethyl-2-oxo-7-propan-2-yl-10,10a-dihydro-9H-phenanthrene-1-carboxylate	C23H28O7	5.83	417.191	32.636	0.98948	1.54832	6.4762e-08	6.2306e-06	0.19874	-2.331
30	NAGly 26:6/10:0	C38H61NO5	14.96	612.461	32.634	0.98941	1.54822	1.6672e-07	8.0811e-06	0.18055	-2.4695
31	Dimethametryn	C11H21N5S	6.44	256.159	32.631	0.98932	1.54807	6.3493e-08	6.2306e-06	0.2	-2.3219
32	N6-(1-Iminoethyl)-L-lysine	C8H17N3O2	2.06	188.139	32.629	0.98924	1.54795	1.8566e-07	8.5341e-06	0.17913	-2.4809
33	Matrine	C15H24N2O	7.59	249.196	32.626	0.98917	1.54785	1.9343e-07	8.7406e-06	0.1786	-2.4852
34	NAOrn 24:6/16:3	C45H70N2O5	12.62	719.535	-32.625	-0.98915	1.5478	1.086e-07	6.755e-06	7.5158	2.9099
35	Triamcinolone	C21H27FO6	4.53	395.187	32.625	0.98914	1.54779	6.2738e-08	6.2306e-06	0.20127	-2.3128
36	[(1S,3R,3aS,4S,8aR)-1-acetyloxy-3-hydroxy-6,8a-dimethyl-3-propan-2-yl-1,2,3a,4,5,8-hexahydroazulen-4-yl] 4-hydroxybenzoate	C24H32O6	8.94	417.228	32.623	0.98907	1.54768	6.2592e-08	6.2306e-06	0.20172	-2.3096
37	S-(Acetamidomethyl)-L-cysteine	C6H12N2O3S	2.13	193.065	32.621	0.98902	1.54761	2.1057e-07	8.9799e-06	0.1775	-2.4941
38	Unknown	C14H30N6O7P2	0.11	457.173	32.621	0.989	1.54758	6.2523e-08	6.2306e-06	0.2021	-2.3069
39	SL 17:3;O/10:0	C27H49NO5S	10.6	500.34	32.616	0.98887	1.54737	2.2803e-07	9.3528e-06	0.1765	-2.5023
40	4-Guanidinobutyric acid	C5H11N3O2	1.72	146.092	32.614	0.98881	1.54727	2.3592e-07	9.5297e-06	0.17607	-2.5058
41	4-(Dimethylamino)cinnamaldehyde	C11H13NO	7.38	176.107	32.614	0.98879	1.54724	6.262e-08	6.2306e-06	0.20333	-2.2981
42	(5-Methyl-2-o-cumenylpyrimidin-4-yl)-(4-(triazol-1-yl)benzyl)amine	C23H24N6	4.43	385.214	32.612	0.98873	1.54715	6.2726e-08	6.2306e-06	0.20365	-2.2958
43	Unknown	C13H35N10O4P	1.91	214.137	32.612	0.98873	1.54715	2.4499e-07	9.7482e-06	0.1756	-2.5097
44	1-Octadecyl lysophosphatidic acid	C21H45O6P	11.58	425.302	32.608	0.98861	1.54697	2.5902e-07	1.0057e-05	0.1749	-2.5154
45	1-Methyl-2-phenyl-1H-indole-3-carbaldehyde	C16H13NO	3.63	236.108	32.6	0.98838	1.54661	6.3883e-08	6.2306e-06	0.20535	-2.2838
46	Thr-Ala-Arg	C13H26N6O5	6.3	347.203	32.598	0.9883	1.54648	2.9831e-07	1.0854e-05	0.17316	-2.5298
47	Benzamide, 2-[(E)-(1,4-dimethyl-2-piperazinylidene)amino]-5-nitro-N-phenyl-	C19H21N5O3	4.18	368.172	32.595	0.98823	1.54637	6.4639e-08	6.2306e-06	0.20604	-2.279
48	SL 26:0;O/19:0	C45H91NO5S	1.21	758.668	32.593	0.98815	1.54624	3.1875e-07	1.1014e-05	0.17235	-2.5366
49	[2,3-di(heptadecanoyloxy)propyl] 2-(trimethylazaniumyl)ethyl phosphate	C42H84NO8P	1.24	762.601	32.591	0.98809	1.54616	3.2624e-07	1.1014e-05	0.17207	-2.5389
50	2,4-Quinazolinediamine, N2,N4-bis(phenylmethyl)-	C22H20N4	4.2	341.176	32.585	0.98791	1.54587	6.6621e-08	6.2306e-06	0.20737	-2.2697
51	Asp-Cys	C7H12N2O5S	6.48	237.054	32.581	0.98781	1.54572	3.6525e-07	1.2172e-05	0.1707	-2.5505
52	Ethiofencarb	C11H15NO2S	2.17	226.089	32.581	0.98779	1.54568	6.7532e-08	6.2306e-06	0.20786	-2.2663
53	Trp-Ser-Arg	C20H29N7O5	4.51	448.231	32.579	0.98773	1.54559	6.7972e-08	6.2306e-06	0.20808	-2.2648
54	L-Tyrosylglycylglycine	C13H17N3O5	2.35	296.124	32.574	0.98759	1.54537	6.9122e-08	6.2306e-06	0.20861	-2.2611
55	methyl 2-(4,5-dihydroxy-6-methoxy-3,6-dimethyl-2-oxocyclohex-3-en-1-yl)oxy-4-hydroxy-3,6-dimethylbenzoate	C19H24O8	4.96	381.154	32.57	0.98747	1.54517	7.0201e-08	6.2306e-06	0.20907	-2.258
56	3-[3-[(2E)-3,7-dimethylocta-2,6-dienyl]-4-hydroxyphenyl]-7-Hydroxychromen-4-one	C25H26O4	4.78	391.189	32.569	0.98743	1.54511	7.0538e-08	6.2306e-06	0.2092	-2.257
57	Aminoadipic acid	C6H11NO4	2.29	162.076	32.551	0.9869	1.54429	5.0877e-07	1.5772e-05	0.1667	-2.5847
58	alpha-Pyrrolidinopentiothiophenone	C13H19NOS	3.61	238.126	32.539	0.98654	1.54373	8.0088e-08	6.2306e-06	0.2121	-2.2372
59	NVE_274.1802_16.6	C17H23NO2	6.25	274.18	32.534	0.98638	1.54348	6.0212e-07	1.7836e-05	0.16467	-2.6023
60	Loperamide	C29H33ClN2O2	5.33	477.23	32.529	0.98624	1.54325	6.3012e-07	1.846e-05	0.16413	-2.6071
61	Valerophenone	C11H14O	9.99	163.112	32.522	0.98602	1.54291	8.7015e-08	6.3729e-06	0.2136	-2.227
62	(4R)-4-Methyl-6-[1-methyl-3-(1-methylpyrazol-4-yl)indazol-5-yl]-1,3,4,5-tetrahydro-1,5-benzodiazepin-2-one	C22H22N6O	4.86	387.194	32.521	0.98598	1.54285	6.8151e-07	1.9537e-05	0.16318	-2.6155
63	4-Bromo-2,6-dichloropyridin-3-amine	C5H3BrCl2N2	1.23	240.893	-32.507	-0.98554	1.54217	2.8018e-07	1.052e-05	6.1596	2.6228
64	SHexCer 14:3;2O/12:0;O	C32H57NO12S	4.32	680.368	32.504	0.98546	1.54204	9.5618e-08	6.3729e-06	0.2151	-2.2169
65	Tyr-Thr-Arg	C19H30N6O6	6.04	439.23	32.503	0.98542	1.54198	8.0052e-07	2.2002e-05	0.16123	-2.6328
66	2,3-Quinolinedicarboxylic acid	C11H7NO4	6.52	218.045	32.488	0.98497	1.54127	1.0406e-07	6.755e-06	0.21632	-2.2088
67	NAGly 19:2/10:0	C31H55NO5	12.78	522.415	32.487	0.98494	1.54123	9.1238e-07	2.482e-05	0.15964	-2.6471
68	Stephenanthrine	C19H19NO2	3.1	294.149	32.479	0.98471	1.54086	1.0895e-07	6.755e-06	0.21695	-2.2046
69	Dipropyl 2,5-pyridinedicarboxylate	C13H17NO4	1.77	252.124	32.473	0.98452	1.54056	1.1275e-07	6.8315e-06	0.2174	-2.2016
70	[3-hydroxy-1-oxo-1-(2,3,4,5,6-pentahydroxyhexoxy)decan-5-yl] 3,5-dihydroxydecanoate	C26H50O12	5.44	555.336	32.465	0.98428	1.54018	1.1772e-07	6.8695e-06	0.21795	-2.1979
71	3-[5-hydroxy-7-methoxy-2,3-dimethyl-6-(3-methylbut-2-enyl)-4-oxo-2,3-dihydrochromen-8-yl]hexanoic acid	C23H32O6	7.67	405.227	32.461	0.98415	1.53999	1.1189e-06	3.0004e-05	0.15713	-2.67
72	Remerin	C18H17NO2	2.7	280.134	32.455	0.98399	1.53974	1.2385e-07	6.8695e-06	0.21858	-2.1938
73	Unknown	C11H16O	9.48	165.127	-32.452	-0.98389	1.53957	3.9663e-07	1.2895e-05	6.0495	2.5968
74	Monticoline	C22H33NO6	5.59	408.239	32.451	0.98386	1.53953	1.2018e-06	3.1412e-05	0.15624	-2.6781
75	LPE 7:0	C12H26NO7P	4.58	328.152	32.449	0.98381	1.53945	1.2809e-07	6.8695e-06	0.21899	-2.1911
76	Dimethachlor ESA	C13H19NO5S	4.55	302.106	32.425	0.98308	1.53832	1.4591e-07	7.2035e-06	0.22049	-2.1812
77	SPB 15:0;2O	C15H33NO2	7.55	260.259	-32.407	-0.98251	1.53742	4.9188e-07	1.5428e-05	6.4588	2.6913
78	Adapalene	C28H28O3	10.82	413.212	32.403	0.98242	1.53727	1.671e-06	4.1633e-05	0.1521	-2.7169
79	4,8-dimethoxy-9H-furo[2,3-b]quinolin-7-one	C13H11NO4	4.89	246.077	32.39	0.98201	1.53663	1.7717e-07	8.4345e-06	0.22257	-2.1677
80	3-Hydroxyisovaleric acid	C5H10O3	2.48	119.07	32.388	0.98196	1.53656	1.6455e-06	4.1633e-05	0.15306	-2.7079
81	Amylcinnamic aldehyde	C14H18O	6.25	203.143	32.385	0.98187	1.53642	1.6608e-06	4.1633e-05	0.45187	-1.146
82	3-(4-Allyl-2-methoxyphenoxy)-1,2-propanediol	C13H18O4	21.48	239.127	-32.384	-0.98182	1.53634	6.9452e-07	1.9698e-05	7.801	2.9637
83	4-Pyridinethiol	C5H5NS	4.12	112.022	32.383	0.9818	1.53631	1.8381e-07	8.5341e-06	0.22295	-2.1652
84	PQS-C9, NQNO mixture, 2-nonyl-3-hydroxy 4(1H)-quinolone	C18H25NO2	8.33	288.196	32.362	0.98116	1.5353	2.0324e-07	8.9799e-06	0.22216	-2.1703
85	Oxepinamide A	C17H21N3O5	2.98	348.154	32.36	0.9811	1.53522	2.1924e-06	5.2187e-05	0.14861	-2.7504
86	Prometryn	C10H19N5S	2.43	242.144	32.354	0.98091	1.53491	2.1066e-07	8.9799e-06	0.22137	-2.1754
87	1H-Imidazo[1,2-a]indole-9-propanoic acid, 2,3,9,9a-tetrahydro-9-hydroxy-2,2-dimethyl-3-oxo-alpha-(4-oxo-3(4H)-quinazolinyl)	C23H22N4O5	4.51	435.166	32.352	0.98086	1.53483	2.122e-07	8.9799e-06	0.22122	-2.1765
88	2-(hydroxymethyl)-4(3H)-quinazolinone	C9H8N2O2	4.22	177.066	32.337	0.98042	1.53414	2.2631e-07	9.3528e-06	0.21989	-2.1852
89	Pyrrole-2-carboxylic acid	C5H5NO2	2.98	112.039	32.337	0.9804	1.53412	7.7911e-07	2.1637e-05	0.3008	-1.7331
90	7-Amino-4-methyl-2H-1-benzopyran-2-one arachidonoyl amide	C30H39NO3	10.22	462.301	32.324	0.98	1.53348	2.7073e-06	6.2763e-05	0.14583	-2.7776
91	5-Amino-6-chloro-N-[(1-isobutyl-4-piperidyl)methyl]-2-methylimidazo[1,2-a]pyridine-8-carboxamide	C19H28ClN5O	4.37	378.205	32.31	0.97958	1.53283	2.9211e-06	6.7136e-05	0.14482	-2.7877
92	Unknown	C17H17F3N6	4.49	363.154	32.307	0.97948	1.53268	2.6028e-07	1.0057e-05	0.2172	-2.2029
93	Koninginin E	C16H26O4	6.11	283.191	32.306	0.97946	1.53264	2.9867e-06	6.8055e-05	0.14452	-2.7906
94	N-Acetyl-histamine	C7H11N3O	2.12	154.098	32.298	0.97922	1.53227	2.7086e-07	1.0316e-05	0.21648	-2.2077
95	Decoyinine	C11H13N5O4	11.67	280.104	32.286	0.97886	1.5317	2.862e-07	1.0597e-05	0.2155	-2.2143
96	Ser-His-Lys	C15H26N6O5	7.61	371.204	32.276	0.97855	1.53123	3.4956e-06	7.7661e-05	0.1424	-2.812
97	Boldenone sulfate	C19H26O5S	4.07	367.156	32.275	0.97851	1.53117	3.0157e-07	1.0854e-05	0.21459	-2.2204
98	Spirosol-5-en-3-yl acetate	C29H45NO3	16.75	456.348	-32.258	-0.97802	1.53039	1.1928e-06	3.1412e-05	6.6808	2.74
99	3-Hydroxy-3-(hydroxymethyl)-4-methylpentyl 6-O-[(2S,3R,4R)-3,4-dihydroxy-4-(hydroxymethyl)tetrahydro-2-furanyl]-beta-D-glucopyranoside	C18H34O12	3.72	443.211	32.221	0.97688	1.52861	3.8669e-07	1.2727e-05	0.21048	-2.2482
100	Trifluoperazine	C21H24F3N3S	6.33	408.172	32.201	0.97629	1.52769	4.2295e-07	1.3585e-05	0.20907	-2.258
101	4-Amino-N-2-benzothiazolylbenzamide	C14H11N3OS	8.38	270.07	-32.19	-0.97596	1.52717	5.5546e-07	1.6828e-05	2.5505	1.3508
102	Thr-Pro	C9H16N2O4	1.85	217.119	32.185	0.97579	1.5269	4.5629e-07	1.4482e-05	0.20789	-2.2661
103	2-(1-Adamantyl)-N-hydroxyacetamide	C12H19NO2	2.91	210.149	-32.181	-0.97568	1.52673	2.0174e-06	4.8895e-05	7.8765	2.9776
104	Capric acid	C10H20O2	10.84	173.154	-32.151	-0.97476	1.5253	2.1416e-06	5.1436e-05	6.2514	2.6442
105	1,2,2,6,6-Pentamethyl-4-piperidinol	C10H21NO	2.79	172.17	32.15	0.97474	1.52525	4.6668e-06	0.00010282	0.19497	-2.3587
106	N-Cyclohexyladenine	C11H15N5	9.56	218.139	32.141	0.97446	1.52482	5.5535e-07	1.6828e-05	0.2049	-2.287
107	Cer 8:0;2O/2:0	C10H21NO3	1.86	204.16	32.136	0.97432	1.5246	6.6957e-06	0.00013946	0.13321	-2.9082
108	2'-Hydroxy-2,5,6'-trimethoxychalcone	C18H18O5	5.53	297.112	32.132	0.97419	1.5244	5.7772e-07	1.7306e-05	0.20431	-2.2912
109	4-(2-Aminoethoxy)benzonitrile	C9H10N2O	4	163.087	32.097	0.97314	1.52276	6.7231e-07	1.9482e-05	0.20205	-2.3072
110	3-[(2-Chloro-3-pyridinyl)amino]-2-cyclohexen-1-one	C11H11ClN2O	4.51	223.063	32.078	0.97256	1.52185	7.2998e-07	2.0486e-05	0.20084	-2.3159
111	2-(1-(2-(Methylamino)-5-pyrimidinyl)methyl)-3-piperidinyl)-6-(2-thienyl)-4-pyrimidinol	C19H22N6OS	7.45	383.164	-32.042	-0.97146	1.52012	3.082e-06	6.9631e-05	7.4002	2.8876
112	SHexCer d40:2	C46H87NO11S	11.95	862.609	31.986	0.96975	1.51745	1.1979e-05	0.00022812	0.12438	-3.0072
113	Pentapropylene glycol	C15H32O6	6.58	309.227	31.964	0.9691	1.51644	1.1103e-05	0.00021606	0.44226	-1.177
114	Herniarin	C10H8O3	11.23	177.054	31.939	0.96833	1.51524	1.2909e-06	3.3414e-05	0.19251	-2.377
115	Capsaicin	C18H27NO3	8.06	306.207	31.926	0.96795	1.51464	1.356e-06	3.4761e-05	0.19179	-2.3824
116	Ambiguine B isonitrile	C26H31ClN2O	4.65	423.221	31.906	0.96734	1.51368	5.8017e-06	0.00012474	0.014849	-6.0735
117	2-(4-Hydroxy-2-oxo-1-pyrrolidinyl)acetamide	C6H10N2O3	1.78	159.077	31.895	0.96701	1.51316	6.1603e-06	0.00012932	0.18178	-2.4597
118	(4R)-4-(3R,5R,6R,7S,9S,10R,12S,13R,14S,17R)-3,6,7,12-tetrahydroxy-10,13-dimethylhexadecahydro-1H-cyclopenta_a_phenanthren-17-yl_pentanoic acid_	C24H40O6	13.02	425.29	-31.886	-0.96672	1.51272	5.9751e-06	0.00012744	11.859	3.5679
119	1,4,6-Trihydroxy-11(13)-eudesmen-12,8-olide 6-Tigloyl	C20H28O6	8.33	365.195	-31.846	-0.96551	1.51082	7.4449e-06	0.00015151	8.6496	3.1126
120	Androsta-1,4-Dien-3,17-Dione	C19H24O2	10.35	285.185	31.829	0.96501	1.51004	4.9922e-06	0.00010821	0.46147	-1.1157
121	Oxprenolol	C15H23NO3	3.69	266.175	31.794	0.96393	1.50834	6.0724e-06	0.00012849	0.015731	-5.9903
122	5alpha-Pregnan-3alpha,17-diol-20-one 3-sulfate	C21H34O6S	4.01	415.216	31.779	0.96349	1.50766	2.3255e-06	5.4865e-05	0.1838	-2.4438
123	LPC 20:1	C28H56NO7P	11.74	550.387	31.759	0.96287	1.50668	2.4657e-05	0.00043823	0.11247	-3.1524
124	Unknown	C15H17N5	3.27	268.155	31.752	0.96266	1.50635	8.1698e-06	0.00016376	0.20092	-2.3153
125	5-Amino-2-(2-methylpropyl)-1,3-oxazole-4-carbonitrile	C8H11N3O	2.13	166.097	31.743	0.96241	1.50596	7.1695e-06	0.00014703	0.031447	-4.9909
126	N-(3,4-Dimethoxyphenyl)-2,2,2-trifluoroacetamide	C10H10F3NO3	1.61	250.069	31.665	0.96004	1.50225	3.4056e-06	7.6298e-05	0.17798	-2.4902
127	Coenzyme Q2	C19H26O4	5.99	319.191	-31.651	-0.95961	1.50158	1.293e-05	0.00024448	11.165	3.4809
128	Adrenosterone	C19H24O3	6.63	301.18	31.648	0.95953	1.50146	1.0433e-05	0.00020452	0.31728	-1.6562
129	Rosmanol	C20H26O5	5.85	347.186	-31.561	-0.95687	1.4973	1.6824e-05	0.00031587	10.537	3.3973
130	4,4'-Sulfonyldiphenol	C12H10O4S	5	251.037	31.557	0.95676	1.49712	4.7664e-06	0.00010416	0.1727	-2.5337
131	1-Piperazineacetic acid, 4-(phenylmethyl)-, 2-[(1E)-[2-hydroxy-3-(2-propen-1-yl)phenyl]methylene]hydrazide	C23H28N4O2	4.44	393.229	31.552	0.9566	1.49687	2.0712e-05	0.00037309	0.026028	-5.2638
132	[6]-Gingerol	C17H26O4	5.78	295.19	-31.55	-0.95654	1.49679	1.7703e-05	0.00033005	10.203	3.3509
133	1,8-Diazabicyclo[5.4.0]undec-7-ene	C9H16N2	2.91	153.138	31.548	0.95649	1.4967	4.3022e-05	0.00069937	0.10249	-3.2864
134	2,3-dihydroxy-10,13-dimethyl-2,3,4,5,6,7,8,14,15,17-decahydro-1H-cyclopenta[a]phenanthrene-12,16-dione	C19H26O4	10.58	319.189	31.534	0.95605	1.49601	4.1106e-05	0.00067647	0.49266	-1.0213
135	2,5,7-Trimethyl-4_1H_-quinolinone	C12H13NO	7.21	188.107	31.418	0.95255	1.49054	1.1585e-05	0.00022381	0.20872	-2.2604
136	2'-O-Methyl-5-methyluridine	C11H16N2O6	1.89	273.108	31.418	0.95254	1.49052	7.1087e-06	0.00014691	0.16617	-2.5892
137	Glycylproline	C7H12N2O3	1.47	173.092	31.389	0.95166	1.48914	7.6951e-06	0.00015542	0.16484	-2.6008
138	PyroGlu-Ile-Arg	C17H30N6O5	9.3	399.235	31.365	0.95093	1.488	6.5547e-05	0.00095491	0.094469	-3.404
139	2-Cyclopropyl-1H-indole	C11H11N	0.18	158.097	-31.359	-0.95074	1.48771	2.5234e-05	0.00044258	9.0822	3.183
140	N-Benzoylaminopurine	C12H9N5O	4.28	240.088	31.352	0.95053	1.48738	8.4976e-06	0.00016906	0.16316	-2.6156
141	Benzamidine	C7H8N2	3.48	121.076	31.346	0.95037	1.48713	2.8385e-05	0.00048823	0.052343	-4.2559
142	2-Hydroxyestrone	C18H22O3	7.3	287.165	31.344	0.9503	1.48702	2.0592e-05	0.00037309	0.4027	-1.3122
143	N-butyl-N-[1-(cyclohexylamino)-1-oxobutan-2-yl]butyramide	C18H34N2O2	7.52	311.269	31.342	0.95025	1.48694	1.9538e-05	0.00035676	0.0494	-4.3393
144	Methylxanthoxylin	C11H14O4	3.34	211.096	31.318	0.94951	1.48579	2.2937e-05	0.00041041	0.35507	-1.4938
145	S-Hydroprene	C17H30O2	8.62	267.233	-31.304	-0.94909	1.48512	2.924e-05	0.0004997	8.594	3.1033
146	4,6-dihydroxy-3-(3-hydroxy-2,5-dimethylphenoxy)-5-methoxy-2,5-dimethylcyclohex-2-en-1-one	C17H22O6	4.43	323.149	31.244	0.94727	1.48227	2.5108e-05	0.00044258	0.39412	-1.3433
147	Methyl 5(S),6(R)-7-trihydroxyheptanoate	C8H16O5	3.33	193.107	31.222	0.94661	1.48124	4.7051e-05	0.00075783	0.075597	-3.7255
148	Indoxyl-beta-glucuronide	C14H15NO7	1.64	310.092	31.217	0.94644	1.48098	1.1975e-05	0.00022812	0.15719	-2.6694
149	Proline betaine	C7H13NO2	1.63	144.102	-31.089	-0.94257	1.47492	5.0656e-05	0.00078817	13.122	3.7139
150	Propyl gallic acid	C10H12O5	3.28	213.075	31.041	0.9411	1.47263	6.3075e-05	0.00092394	0.33612	-1.5729
151	N-Methylhydantoin	C4H6N2O2	2.29	115.05	31.039	0.94106	1.47255	7.5304e-05	0.0010764	0.36254	-1.4638
152	4-Hydroxyphenylethanol	C8H10O2	3	139.075	31.037	0.941	1.47247	3.6329e-05	0.00060914	0.35757	-1.4837
153	4-Amino-2,6-dibromo-3-nitropyridine	C5H3Br2N3O2	1.36	295.866	31.02	0.94048	1.47165	1.8916e-05	0.0003478	0.14882	-2.7483
154	Methyl-2,4-Di-O-methylorsellinate	C11H14O4	3.75	211.097	31.019	0.94045	1.4716	5.0938e-05	0.00078817	0.34021	-1.5555
155	Floridanine	C21H31NO9	4.41	442.206	30.951	0.93837	1.46835	6.2524e-05	0.00092093	0.053761	-4.2173
156	Aminocaproic acid	C6H13NO2	1.64	132.102	30.94	0.93806	1.46787	3.1291e-05	0.00053135	0.18885	-2.4047
157	3-(4-Sulfamoylphenyl)propanoic acid	C9H11NO4S	3.76	230.048	30.928	0.93767	1.46725	5.1441e-05	0.00078817	0.074685	-3.743
158	5-[(Pentachlorophenoxy)methyl]furan-2-carbaldehyde	C12H5Cl5O3	1.11	372.876	-30.813	-0.9342	1.46182	7.5502e-05	0.0010764	11.677	3.5456
159	(4-oxido-2,3,5,6,7,8-hexahydro-1H-pyrrolizin-4-ium-1-yl)methyl 2,3-dihydroxy-3-methylpentanoate	C14H25NO5	2.93	288.181	30.783	0.93327	1.46037	8.4027e-05	0.0011668	0.038113	-4.7136
160	Xanthohumol	C21H22O5	7.75	355.153	30.75	0.93229	1.45883	0.00014431	0.0018408	0.35981	-1.4747
161	(6aS)-1,2,10-trimethoxy-6-methyl-6-oxido-5,6,6a,7-tetrahydro-4H-dibenzo_de,g_quinoline-6-ium-9-ol	C20H23NO5	4.65	358.165	30.739	0.93195	1.4583	7.7e-05	0.0010891	0.057221	-4.1273
162	4-Ethylpiperidine	C7H15N	2.92	114.128	30.693	0.93056	1.45613	9.76e-05	0.0013281	0.19217	-2.3795
163	neoandrographolide	C26H40O8	4.72	481.281	30.693	0.93055	1.45611	9.7637e-05	0.0013281	0.04136	-4.5956
164	Unknown	C13H18	7.41	175.148	30.686	0.93034	1.45579	5.6666e-05	0.00086326	0.29482	-1.7621
165	Hexapropylene glycol	C18H38O7	7.57	367.269	30.678	0.93009	1.4554	0.00019545	0.0023056	0.42938	-1.2197
166	Hirsutanone	C19H20O5	6.06	329.139	-30.664	-0.92969	1.45476	0.00010616	0.0014223	17.111	4.0969
167	(4-Amino-1,2,5-oxadiazol-3-yl)(4-methylpiperazin-1-yl)methanone	C8H13N5O2	3.57	212.114	30.644	0.92907	1.4538	0.00011245	0.0014914	0.042615	-4.5525
168	3-Amino-5,7-dimethyl-1-adamantanol	C12H21NO	4.18	196.17	30.622	0.92839	1.45274	0.00012778	0.0016699	0.20117	-2.3135
169	4,8-Dimethyl-7-[(2-oxocyclohexyl)oxy]-2H-chromen-2-one	C17H18O4	6.78	287.128	-30.611	-0.92808	1.45224	0.0001204	0.0015812	11.339	3.5032
170	SM 23:3;2O/2:0	C30H57N2O6P	9.44	573.404	30.602	0.92779	1.45179	0.0001363	0.0017554	0.086083	-3.5381
171	[(2S,3R,4S,5S,6R)-3,4,5-trihydroxy-6-(hydroxymethyl)oxan-2-yl](3aS,6Z,10E,11aR)-10-methyl-3-methylidene-2-oxo-3a,4,5,8,9,11a-hexahydrocyclodeca[b]furan-6-carboxylate	C21H28O9	5	425.182	30.562	0.9266	1.44993	0.0001134	0.0014966	0.069924	-3.8381
172	Fuzhuanin B	C13H14O6	1.75	267.086	30.558	0.92645	1.4497	4.7313e-05	0.00075783	0.13038	-2.9392
173	3-Amino-1-(2-chlorophenyl)-1H-benzo(f)chromene-2-carbonitrile	C20H13ClN2O	1.53	333.079	30.555	0.92638	1.44958	4.7521e-05	0.00075783	0.13028	-2.9403
174	Methylhippuric acid	C10H11NO3	1.62	194.081	30.55	0.92621	1.44932	4.7992e-05	0.00075783	0.13007	-2.9426
175	4-Phenyl-2-sulfanyl-3,4-dihydro-5H-indeno[1,2-D]pyrimidin-5-one	C17H12N2OS	1.62	293.074	30.549	0.92619	1.44929	4.804e-05	0.00075783	0.13005	-2.9429
176	Ascr 17	C17H30O6	6.86	331.212	30.511	0.92504	1.44748	0.00015566	0.0019449	0.073163	-3.7728
177	5,6-Isopropylidene-L-ascorbic acid	C9H12O6	1.64	217.071	30.511	0.92503	1.44747	5.14e-05	0.00078817	0.12859	-2.9591
178	Echinatine	C15H25NO5	6.78	300.181	-30.504	-0.92484	1.44718	0.00013819	0.0017713	16.457	4.0406
179	Valsartan	C24H29N5O3	5.56	436.235	30.472	0.92387	1.44566	0.00012939	0.0016827	0.048922	-4.3534
180	3-Methoxytyrosine	C10H13NO4	1.7	212.092	30.471	0.92382	1.44559	0.00010802	0.00144	0.060087	-4.0568
181	2,3-Diphenylpropanoic acid	C15H14O2	8.18	227.107	30.469	0.92376	1.44548	0.00022092	0.0025277	0.20811	-2.2646
182	HexCer 14:2;3O/12:1;2OH	C32H57NO10	14.88	616.405	30.458	0.92345	1.445	9.4825e-05	0.0013099	0.081812	-3.6115
183	1,2,3,6-Tetrahydrobenzylalcohol	C7H12O	4.47	113.096	-30.448	-0.92312	1.44448	0.0001491	0.0018838	11.759	3.5557
184	Suberyl glycine	C10H17NO5	1.67	232.118	30.441	0.92292	1.44417	5.7956e-05	0.00087476	0.12596	-2.9889
185	NAOrn 26:7/22:1	C53H88N2O5	1.39	833.679	30.424	0.92241	1.44337	5.963e-05	0.00089311	0.12533	-2.9961
186	2-(4-Morpholinyl)ethyl 2,4-dihydroxybenzoate	C13H17NO5	1.62	268.118	30.397	0.9216	1.4421	6.2366e-05	0.00092093	0.12434	-3.0077
187	SHexCer 19:3;2O/12:0;O	C37H67NO12S	6.63	750.447	30.389	0.92133	1.44169	0.00017744	0.0021503	0.050454	-4.3089
188	Hydroxyoctanoic acid	C8H16O3	4.42	161.117	30.379	0.92105	1.44125	0.00017098	0.0021103	0.16809	-2.5727
189	2-Aminoanthraquinone	C14H9NO2	3.12	224.071	30.346	0.92005	1.43968	0.00015611	0.0019449	0.11198	-3.1587
190	(4-Methyl-piperazin-1-yl)-acetic acid	C7H14N2O2	1.74	159.113	-30.321	-0.91928	1.43848	0.00018628	0.002222	14.462	3.8542
191	4,6,8-trihydroxy-7-methoxy-3-methyl-3,4-dihydroisochromen-1-one	C11H12O6	1.65	241.07	30.32	0.91926	1.43845	7.0777e-05	0.00102	0.12149	-3.0411
192	3-Amino-4-methylbenzenesulfonic acid	C7H9NO3S	3.55	188.038	30.295	0.91848	1.43723	0.00018669	0.002222	0.11346	-3.1397
193	4-Methyl-2-(4-morpholinyl)-5-pyrimidinecarboxylic acid	C10H13N3O3	2.16	224.103	30.224	0.91633	1.43386	0.0001532	0.0019265	0.047377	-4.3997
194	(beta-D-Glucopyranosyloxy)-2-phenylacetamide	C14H19NO7	1.73	314.123	30.217	0.91614	1.43357	8.3357e-05	0.001165	0.11773	-3.0864
195	5-Bromo-4-heptylpyrimidine	C11H17BrN2	1.64	257.065	30.217	0.91612	1.43353	8.3464e-05	0.001165	0.1177	-3.0868
196	1,3-Dipropan-2-ylurea	C7H16N2O	2.33	145.133	30.185	0.91517	1.43204	0.00017574	0.0021492	0.11708	-3.0944
197	2-Amino-3-(4-chlorobenzoyl)-1-indolizinecarbonitrile	C16H10ClN3O	3.19	296.058	30.177	0.91492	1.43166	0.00020273	0.0023705	0.12192	-3.036
198	Glycine	C2H5NO2	2.52	76.0393	30.17	0.91471	1.43132	0.00026319	0.0028523	0.1055	-3.2447
199	Anabasamine Hydrochloride	C16H20ClN3	4.07	290.141	30.16	0.91439	1.43082	0.00023494	0.0026318	0.060788	-4.0401
200	(7R,8R)-7,8-dihydroxy-3,5,7-trimethyl-8H-isochromen-6-one	C12H14O4	3.72	223.097	30.155	0.91425	1.43061	0.00020875	0.0024205	0.34508	-1.535
201	Violaceol i	C14H14O5	4.54	263.091	-30.124	-0.91332	1.42914	0.00024289	0.0026869	19.938	4.3174
202	2-Methylthiophene-3-carbaldehyde	C6H6OS	3.24	127.021	30.077	0.91189	1.42691	0.00024654	0.0026945	0.12678	-2.9796
203	1H-Indole-2-propanoic acid, 1-((4-chlorophenyl)methyl)-5-fluoro-alpha,alpha,3-trimethyl-	C21H21ClFNO2	4.43	374.132	30.052	0.91112	1.42571	0.0002223	0.0025327	0.062953	-3.9896
204	3-hydroxy-C6-homoserine lactone	C10H17NO4	1.8	216.123	30.043	0.91085	1.42529	0.00017262	0.0021207	0.39708	-1.3325
205	4,5,6-Trifluorobenzothiazol-2-ylamine	C7H3F3N2S	1.83	205.004	30.041	0.91079	1.42519	0.00053279	0.0048313	0.049062	-4.3492
206	(3S,6R,9S,15aS)-6-Benzyl-9-isobutyl-3-_6-_2-oxiranyl_-6-oxohexyl_octahydro-2H-pyrido_1,2-a_1,4,7,10_tetraazacyclododecine-1,4,7,10_3H,12H_-tetrone	C31H44N4O6	5.08	569.333	29.985	0.9091	1.42254	0.00029713	0.0031434	0.0676	-3.8868
207	Leu-Met	C11H22N2O3S	9.51	263.142	-29.968	-0.90858	1.42173	0.00054029	0.0048499	2.2921	1.1967
208	Solasodiene	C27H41NO	6.95	396.327	29.952	0.9081	1.42098	0.00017736	0.0021503	0.082567	-3.5983
209	L-Histidinol	C6H11N3O	2.79	142.097	29.951	0.90805	1.42091	0.00029372	0.0031322	0.070321	-3.8299
210	1-[(2S)-2-amino-4-methylsulfanylbutanoyl]-N-[(2S)-1-[(2-fluorophenyl)methylamino]-3-methyl-1-oxobutan-2-yl]piperidine-4-carboxamide_M+H	C23H35FN4O3S	4.82	467.248	29.942	0.90778	1.42049	0.00031534	0.0032712	0.069182	-3.8535
211	5-Methylisoxazol-3-amine	C4H6N2O	1.96	99.0555	29.913	0.90691	1.41912	0.00023784	0.002653	0.12643	-2.9836
212	Lupinine	C10H19NO	2.88	170.154	29.896	0.90638	1.4183	0.00032347	0.0033425	0.20207	-2.3071
213	[3,4,5-trihydroxy-6-(hydroxymethyl)oxan-2-yl] 9-(hydroxymethyl)-2,2,6a,6b,9,12a-hexamethyl-10-(3,4,5-trihydroxy-6-)3,4,5-trihydroxy-6-methyloxan-2-yl(oxymethyl)oxan-2-yl]oxy-1,3,4,5,6,6a,7,8,8a,10,11,12,13,14b-tetradecahydropicene-4a-carboxylate	C14H17NO7	1.73	312.109	29.885	0.90606	1.41779	0.0001358	0.0017554	0.10601	-3.2377
214	2-Phenylacetamide	C8H9NO	2.91	136.076	29.877	0.90582	1.41741	0.00030651	0.0032046	0.048864	-4.3551
215	3-oxo-C11-HSL	C15H25NO4	2.93	284.186	29.876	0.90578	1.41736	0.00027794	0.003	0.13726	-2.865
216	Pellasoren A	C26H41NO4	11.95	432.311	29.867	0.90552	1.41694	0.00033506	0.0034095	0.137	-2.8678
217	Myoseverin	C24H28N6O2	4.76	433.236	29.846	0.90488	1.41594	0.00037756	0.0037007	0.06945	-3.8479
218	5-Methyl-4-isoxazolecarboxylic acid	C5H5NO3	1.69	128.034	29.821	0.90412	1.41475	0.00019045	0.0022566	0.059897	-4.0614
219	ANILINE-2-SULFONATE	C6H7NO3S	2.22	174.022	29.82	0.90408	1.41469	0.00024559	0.0026945	0.11912	-3.0695
220	Unknown	C13H23NO5	2.26	274.165	29.819	0.90405	1.41464	0.00022978	0.0026067	0.10652	-3.2308
221	4-[5-(Benzylsulfanyl)-4-methyl-4H-1,2,4-triazol-3-yl]aniline	C16H16N4S	2.17	297.117	29.811	0.90382	1.41428	0.0003268	0.0033577	0.075743	-3.7227
222	2-Aminopyridine	C5H6N2	2.09	95.0605	29.807	0.9037	1.4141	0.00024661	0.0026945	0.11776	-3.0861
223	10-Norparvulenone	C12H14O5	6.39	221.081	29.773	0.90267	1.41248	0.00037099	0.0036545	0.14298	-2.8061
224	Oxadixyl	C14H18N2O4	2.17	279.135	29.753	0.90206	1.41153	0.0003457	0.0034779	0.14627	-2.7733
225	1-[(2S)-2-amino-4-methylpentanoyl]-N-[(2S)-1-[(4-methoxyphenyl)methylamino]-3-methyl-1-oxobutan-2-yl]piperidine-4-carboxamide	C25H40N4O4	11.5	461.313	29.748	0.90192	1.41131	0.00041726	0.003989	0.13671	-2.8708
226	1-Cyclohexylpyrrolidin-2-one	C10H17NO	2.91	168.138	29.724	0.90119	1.41017	0.00034294	0.0034632	0.29302	-1.7709
227	1-[2-Hydroxy-4-(3-hydroxy-5-methylphenoxy)-6-methylphenyl]-3-methylbutane-2,3-diol	C19H24O5	6.24	333.169	-29.71	-0.90077	1.40951	0.00040914	0.0039664	14.467	3.8547
228	Diacetoxyscirpenol	C19H26O7	5.09	367.175	29.7	0.90045	1.40901	0.0003697	0.0036545	0.11161	-3.1635
229	(1'S,2'S)-3',11'-dihydroxy-1',2',5'-trimethyl-8'-oxaspiro[oxirane-2,12'-tricyclo[7.2.1.0],_dodecan]-5'-en-4'-one	C15H20O5	5.07	281.138	29.692	0.9002	1.40862	0.00039433	0.0038368	0.11508	-3.1193
230	Theanine	C7H14N2O3	2.37	175.108	29.689	0.90012	1.4085	0.00033376	0.0034092	0.14464	-2.7895
231	N-3-Oxohexadec-11Z-enoyl-L-homoserine lactone	C20H33NO4	7.84	352.248	29.679	0.8998	1.408	0.00042711	0.0040522	0.39293	-1.3476
232	methyl 2-ethyl-4-[(3R,4R,5S)-5-hydroxy-4,5-dimethyl-2-oxooxolan-3-yl]-2-methyl-3-oxobutanoate	C14H22O6	5	287.148	29.67	0.89953	1.40757	0.00041701	0.003989	0.11893	-3.0718
233	6-Hydroxyhyoscyamine	C17H23NO4	3.48	306.17	29.661	0.89927	1.40717	0.00046876	0.0044004	0.36131	-1.4687
234	Cer 11:1;2O/2:0	C13H25NO3	7.32	244.191	29.645	0.89878	1.4064	0.00018657	0.002222	0.20987	-2.2525
235	Cycluron	C11H22N2O	2.91	199.18	29.638	0.89857	1.40607	0.00033791	0.0034253	0.1425	-2.8109
236	3-Amino-4-methylbenzamide	C8H10N2O	2.13	151.086	29.637	0.89854	1.40603	0.00032745	0.0033577	0.13832	-2.8539
237	4-Hexyloxyaniline	C12H19NO	4.37	194.154	29.632	0.8984	1.40581	0.00042434	0.0040403	0.15231	-2.715
238	(4R)-4-[(3R,5R,7R,9S,10S,13R,14S,17R)-7-hydroxy-10,13-dimethyl-3-(sulfooxy)hexadecahydro-1H-cyclopenta[a]phenanthren-17-yl)pentanoic acid]	C24H40O7S	4.78	473.257	29.621	0.89806	1.40528	0.00049791	0.0046091	0.13931	-2.8436
239	N-(1,3-Diphenyl-1H-pyrazol-5-yl)benzamide	C22H17N3O	2.56	340.145	29.595	0.89727	1.40404	0.00052672	0.004808	0.24499	-2.0292
240	1,10a-dihydroxy-4,4,7,11b-tetramethyl-1,2,3,4a,5,6,6a,7,11,11a-decahydronaphtho_2,1-f_1_benzofuran-9-one	C20H30O4	6.65	335.221	29.576	0.8967	1.40315	0.00035907	0.0035853	0.43361	-1.2055
241	DL-Dopa	C9H11NO4	1.66	198.076	29.565	0.89635	1.40259	0.00030912	0.0032192	0.046488	-4.427
242	Methyprylon	C10H17NO2	3.15	184.133	-29.563	-0.8963	1.40252	0.0004825	0.0044957	19.451	4.2817
243	lenticin	C14H18N2O2	3.33	247.144	29.556	0.89609	1.40219	0.00020907	0.0024205	0.095007	-3.3958
244	(5-Oxo-5,6-dihydroindolo[1,2-a]quinazolin-7-yl)acetic acid	C17H12N2O3	8.67	293.092	29.532	0.89537	1.40107	0.00054345	0.0048618	0.14559	-2.78
245	_2E,6Z,10Z_-7,11-bis_acetyloxymethyl_-3,15-dimethylhexadeca-2,6,10,14-tetraenyl_ acetate	C26H40O6	8.49	449.29	29.494	0.8942	1.39923	0.00056349	0.0049689	0.083732	-3.5781
246	Methyl[(prop-2-yn-1-yl)propan-2-yl]amine	C7H13N	2.92	112.112	29.481	0.8938	1.39861	0.00044739	0.0042146	0.15986	-2.6451
247	4-Amino-2-bromobenzoic acid	C7H6BrNO2	1.12	215.966	-29.477	-0.89369	1.39843	0.00047898	0.0044806	21.481	4.425
248	N-acetyl-2-phenylethylamine	C16H21NO6	1.73	324.145	29.47	0.89347	1.39808	0.0002325	0.0026265	0.092208	-3.439
249	N-(8-hydroxy-6-methoxy-2-phenyl-4_4a_6_7_8_8a-hexahydropyrano[3_2-d][1_3]dioxin-7-yl)acetamide	C10H13NO	3.32	164.107	29.47	0.89347	1.3981	0.00089389	0.0070926	0.38536	-1.3757
250	4-Hydroxytolbutamide	C12H18N2O4S	2.95	287.106	29.439	0.89253	1.39661	0.00041745	0.003989	0.15078	-2.7295
251	tris(2-chloroethyl)phosphate	C6H12Cl3O4P	6.52	284.962	-29.424	-0.8921	1.39594	0.00062833	0.0053519	3.2422	1.697
252	11-methyl-2,7-dimethylidene-6,12-dioxo-5,14-dioxatricyclo[9.2.1.0],tetradec-1(13)-en-9-yl 2-methylprop-2-enoate	C19H20O6	6.09	345.133	29.421	0.89198	1.39576	0.00055459	0.0049121	0.092484	-3.4346
253	Hippuric acid	C9H9NO3	1.86	180.066	29.394	0.89119	1.39452	0.00038329	0.0037431	0.12669	-2.9807
254	5-(3-Chloro-1-benzothien-2-yl)-1,3,4-oxadiazole-2-thiol	C10H5ClN2OS2	1.12	268.961	-29.379	-0.89073	1.3938	0.00030504	0.0032017	2.2928	1.1971
255	Fosthiazate	C9H18NO3PS2	1.62	284.054	29.371	0.89047	1.39339	0.00026168	0.0028476	0.089053	-3.4892
256	2-(N-butylacetamido)-N-cyclohexylbutanamide	C16H30N2O2	5.82	283.238	29.368	0.8904	1.39329	0.00051635	0.0047468	0.16705	-2.5817
257	5-Amino-2-(3-hexyl-4-methyl-2,5-dioxopyrrol-1-yl)-5-oxopentanoic acid	C16H24N2O5	3.23	325.177	29.325	0.88907	1.39121	0.00060154	0.0051774	0.13411	-2.8985
258	(2S)-2-[(2R,3S,7R,8R,8aS)-2,3,4'-trihydroxy-4,4,7,8a-tetramethyl-6'-oxospiro[2,3,4a,5,6,7-hexahydro-1H-naphthalene-8,2'-3,8-dihydrofuro[2,3-e]isoindole]-7'-yl]-3-methylbutanoic acid	C28H39NO7	9.87	502.281	-29.302	-0.88839	1.39015	0.00029029	0.0031081	7.4473	2.8967
259	Ethoxyquin	C14H19NO	7.74	218.154	29.293	0.88812	1.38972	0.00061994	0.0053143	0.17082	-2.5494
260	Nicotinuric acid	C8H8N2O3	2.44	181.061	29.293	0.88811	1.3897	0.00060202	0.0051774	0.09847	-3.3442
261	N-(1-hydroxy-3-phenylpropan-2-yl)benzamide	C16H17NO2	6.77	256.133	29.25	0.88682	1.38769	0.00058734	0.0051171	0.076127	-3.7155
262	4,7-Dimethyl-3-(4-methoxyphenyl)coumarin	C18H16O3	10.36	281.118	29.248	0.88676	1.38759	0.00060087	0.0051774	0.17443	-2.5193
263	1-Allylpiperazine	C7H14N2	2.92	127.123	29.186	0.88486	1.38462	0.00056823	0.0049756	0.16907	-2.5643
264	3-Methoxycyclohexanecarboxylic acid	C8H14O3	3.38	159.102	29.177	0.88459	1.38419	0.00062419	0.0053336	0.16106	-2.6343
265	creatinine	C4H7N3O	2.05	114.066	29.174	0.88451	1.38407	0.00069808	0.0057978	0.23764	-2.0731
266	2,2-Dimethylpiperazine	C6H14N2	1.98	115.123	29.167	0.8843	1.38375	0.00066062	0.0055912	0.17907	-2.4814
267	octyltyrazolone	C18H23NO3	6.61	302.176	29.152	0.88384	1.38302	0.00056473	0.0049689	0.16492	-2.6002
268	Metolachlor CGA 357704	C14H17NO5	1.81	280.118	29.144	0.8836	1.38265	0.00055221	0.0049073	0.1599	-2.6448
269	(1,1-Dimethylethyl)urea	C5H12N2O	2.12	117.102	29.132	0.88323	1.38207	0.00074646	0.0061422	0.17831	-2.4876
270	Pargyline formamide	C11H11NO	4.58	174.091	29.129	0.88316	1.38195	0.00075912	0.0062271	0.1773	-2.4958
271	4-(2-Thienyl)benzaldehyde	C11H8OS	5.6	189.037	-29.128	-0.88311	1.38188	0.00069508	0.0057909	24.714	4.6272
272	2-Hydroxybenzene-1-carbothioamide	C7H7NOS	4.81	154.032	29.095	0.88211	1.38032	0.00077906	0.0063516	0.17981	-2.4755
273	LPE O-21:2	C26H52NO6P	11.8	506.361	29.068	0.88128	1.37902	0.00090409	0.00711	0.12761	-2.9702
274	Arg-Gln-Arg	C17H34N10O5	8.94	459.278	29.063	0.88114	1.37879	0.00078356	0.0063688	0.1833	-2.4477
275	Unknown	C15H19NO6	1.65	310.129	29.06	0.88104	1.37864	0.00037148	0.0036545	0.079477	-3.6533
276	Unknown	C9H14N2O	2.91	167.118	29.001	0.87925	1.37585	0.00085605	0.006833	0.16203	-2.6257
277	3-(1-Pyrrolidinylcarbonyl)piperidine	C10H18N2O	2.89	183.149	28.991	0.87897	1.3754	0.00097354	0.0074797	0.16696	-2.5824
278	(3-Cyclopentylpropyl)methylamine	C9H19N	5.37	142.159	28.962	0.87808	1.37401	0.00050569	0.0046649	0.077937	-3.6815
279	N-Methylisoleucine	C7H15NO2	2.19	146.118	28.959	0.87799	1.37387	0.00067548	0.0056873	0.28671	-1.8023
280	Methocarbamol	C11H15NO5	1.75	242.103	28.956	0.8779	1.37372	0.00048397	0.0044957	0.054592	-4.1952
281	Dienogest	C20H25NO2	11.59	312.196	28.951	0.87775	1.37349	0.00080582	0.0064938	0.13538	-2.8849
282	4-[5-(3,4-Difluorophenyl)-1H-imidazol-2-yl]piperidine	C14H15F2N3	7.53	264.131	28.931	0.87713	1.37252	0.00091221	0.0071528	0.18863	-2.4064
283	2-Heptenamide,7-(1_3-benzodioxol-5-yl)-N-(2-methylpropyl)-,(2E)-	C18H25NO3	4.72	304.191	28.929	0.87709	1.37245	0.00068236	0.0057207	0.16982	-2.558
284	LDGTS 10:0	C20H39NO6	10.06	390.285	28.909	0.87648	1.37151	0.00098427	0.0075188	0.18324	-2.4482
285	Methyl-hydroxy-benzotriazole (TP5) (Tentative)	C7H7N3O	2.4	150.066	28.901	0.87622	1.3711	0.0011148	0.0081875	0.15814	-2.6608
286	4-Methoxy-3-(methylsulfamoyl)benzoic acid	C9H11NO5S	2.6	246.043	28.886	0.87578	1.37041	0.000811	0.0065003	0.19121	-2.3868
287	4-Methoxy-5-methyl-6-[(3-methyl-2-buten-1-yl)oxy]-1-isoindolinone	C15H19NO3	2.92	262.144	28.88	0.87559	1.37011	0.00091891	0.0071842	0.097523	-3.3581
288	5,9-Dimethyl-14-oxotetracyclo[11.2.1.01,10.04,9]hexadecane-5-carboxylic acid	C19H28O3	7.7	305.211	28.873	0.87537	1.36976	0.0010456	0.0078744	0.36537	-1.4526
289	4-Phenyl-3,4-dihydro[1,3,5]triazino[1,2-a]benzimidazol-2-amine	C15H13N5	4.92	264.124	28.847	0.87458	1.36854	0.00093252	0.0072481	0.19626	-2.3492
290	1,3-Dimethyl-6-(propylamino)-2,4(1H,3H)-pyrimidinedione	C9H15N3O2	2.07	198.124	28.843	0.87447	1.36836	0.00096566	0.0074406	0.21168	-2.24
291	Pentanedioic acid, 2-hydroxy, 1,5-diethyl ester	C9H16O5	4.63	205.107	28.842	0.87444	1.36831	0.00098095	0.007515	0.11808	-3.0822
292	MLS001142728-01	C25H25FN4O3	4.55	449.199	28.836	0.87427	1.36805	0.00088947	0.0070786	0.19653	-2.3471
293	Mexacarbate	C12H18N2O2	2.92	223.144	28.793	0.87295	1.36598	0.00090055	0.00711	0.19746	-2.3404
294	2,3,9,10-tetramethoxy-6a,11a-dihydro-6H-[1]benzofuro[3,2-c]chromene-4,8-diol	C19H20O8	4.23	377.123	28.781	0.87259	1.36542	0.00093786	0.0072684	0.11886	-3.0727
295	Alantolactone	C15H20O2	8.69	233.153	28.762	0.87202	1.36453	0.00052841	0.004808	0.45993	-1.1205
296	His-Gly-Arg	C14H24N8O4	4.39	369.199	28.742	0.87141	1.36358	0.0011863	0.0085319	0.18569	-2.4291
297	trans-pterostilbene	C16H16O3	7.13	257.117	28.73	0.87103	1.36298	0.00071231	0.0058793	0.41113	-1.2823
298	Tranexamic acid	C8H15NO2	4.4	158.117	28.715	0.87058	1.36227	0.0011077	0.0081581	0.38678	-1.3704
299	urea	CH4N2O	1.6	61.0397	-28.709	-0.87041	1.36201	0.00099907	0.0076101	2.205	1.1408
300	4-((Phenylsulfanyl)methyl)benzoic acid	C14H12O2S	1.61	245.063	28.685	0.86967	1.36084	0.00054627	0.0048707	0.068607	-3.8655
301	NAGly 24:2/10:0	C36H65NO5	15.19	592.492	28.665	0.86908	1.35993	0.0012957	0.009043	0.18499	-2.4345
302	4-2-(3S)-2,3-dihydroxy-2-(1S)-1-hydroxyethyl[butanoyl(oxymethyl)anilino]-4-oxobutanoic acid	C17H23NO8	2.95	370.149	28.63	0.86801	1.35824	0.0010875	0.0080763	0.10583	-3.2401
303	Aleuretic Acid	C16H32O5	10.82	305.233	28.621	0.86775	1.35785	0.0012742	0.0090002	0.19803	-2.3362
304	Unknown	C7H11NO	5.73	126.092	28.62	0.86772	1.3578	0.0010717	0.0080036	0.1657	-2.5933
305	Fluorometholone	C22H29FO4	5.33	377.213	28.583	0.8666	1.35604	0.0011658	0.0084231	0.21056	-2.2477
306	Haplophyllidine	C18H23NO4	3.55	318.17	28.56	0.86589	1.35493	0.0014163	0.0096078	0.19043	-2.3926
307	3-Methoxythiobenzamide	C8H9NOS	5.62	168.047	28.554	0.86571	1.35466	0.0011574	0.008385	0.21185	-2.2389
308	Primin	C12H16O3	4.63	209.117	28.513	0.86446	1.3527	0.0012828	0.0090002	0.13337	-2.9065
309	Unknown	C10H16N2O2	2.43	197.129	28.509	0.86436	1.35253	0.001879	0.011986	0.25091	-1.9947
310	4-Methylcoumarin	C10H8O2	4.74	161.06	28.499	0.86405	1.35205	0.0011951	0.0085422	0.13077	-2.9349
311	5-Methylcytosine	C5H7N3O	2.15	126.066	28.488	0.86369	1.3515	0.0013037	0.0090751	0.2147	-2.2196
312	3,15-dihydroxyhexadecanoic acid	C16H32O4	9.89	289.238	28.459	0.86284	1.35017	0.0011892	0.0085319	0.26955	-1.8914
313	Dimethyl 5-cyanoisophthalate	C11H9NO4	3.22	220.06	28.431	0.86196	1.34879	0.0014864	0.0099854	0.20894	-2.2588
314	1,4-Androstadiene-3,17-dione	C19H24O2	9.39	285.185	28.422	0.86171	1.34839	0.001226	0.0087393	0.38162	-1.3898
315	10-Azabenzo[a]pyrene	C19H11N	12.31	254.097	28.42	0.86164	1.34828	0.001353	0.0093448	0.219	-2.191
316	Threonylleucine (isomer of 809, 925)	C10H20N2O4	2.21	233.15	28.419	0.8616	1.34822	0.0012307	0.0087498	0.19867	-2.3316
317	2-Methyl-N-(4Z)-1-phenyl-1,7-dihydro-4H-pyrazolo_3,4-D(pyrimidin-4-ylidene)aniline	C18H15N5	5.32	302.14	28.411	0.86138	1.34787	0.0013313	0.0092186	0.137	-2.8678
318	2-[4-(4-Fluorophenyl)-5-(2-phenoxypyrimidin-4-yl)imidazol-1-yl]propane-1,3-diol	C22H19FN4O3	2.91	407.152	28.386	0.86063	1.3467	0.0013993	0.0095657	0.22056	-2.1807
319	Solanidin	C27H43NO	7.73	398.342	28.364	0.85995	1.34564	0.0010525	0.0079038	0.1725	-2.5354
320	Methyl 1H-1,2,3-triazole-4-carboxylate	C4H5N3O2	2.59	128.045	28.334	0.85904	1.34422	0.001487	0.0099854	0.2225	-2.1681
321	2-(5-Benzyl-6-sulfanylidene-1,3,5-thiadiazinan-3-yl)acetic acid	C12H14N2O2S2	1.71	283.057	28.332	0.85898	1.34412	0.0010174	0.0077056	0.064331	-3.9583
322	N-((4-(5-(Dimethylamino)-1-(oxopentyl)amino)phenyl_amino)thioxomethyl)-4-(1,1-dimethylethyl)benzamide	C25H34N4O2S	5.32	455.249	28.324	0.85875	1.34376	0.001414	0.0096078	0.22403	-2.1582
323	MMV688279	C23H28ClN3O	2.89	398.2	28.323	0.8587	1.34369	0.0017919	0.011623	0.1903	-2.3936
324	Isobutyryl-carnitine; LC-tDDA; CE40	C11H21NO4	2.18	232.155	28.318	0.85854	1.34344	0.0012936	0.009043	0.25989	-1.944
325	Unknown	C17H29N15O15	0.09	684.204	-28.305	-0.85817	1.34285	0.00090144	0.00711	10.803	3.4333
326	Cortisol	C21H30O5	5.07	363.217	28.296	0.8579	1.34243	0.0013931	0.0095476	0.22374	-2.1601
327	Butylparaben	C11H14O3	3.79	195.102	28.264	0.85691	1.34089	0.001534	0.010201	0.49144	-1.0249
328	SM d27:4	C32H59N2O6P	10.88	599.419	28.258	0.85674	1.34062	0.0015344	0.010201	0.22753	-2.1358
329	Hexamethylcyclotrisiloxane	C6H18O3Si3	0.23	223.064	-28.202	-0.85505	1.33797	0.0028233	0.015915	4.2418	2.0847
330	Isoleucylglutamate	C11H20N2O5	1.56	261.144	28.202	0.85504	1.33796	0.0013692	0.0094077	0.12582	-2.9906
331	LPE O-22:2	C27H54NO6P	12.56	520.376	28.2	0.85497	1.33785	0.002128	0.013132	0.16573	-2.5931
332	1-Formylpyrrolidine-2-carboxylic acid	C6H9NO3	2.19	144.065	28.178	0.85431	1.33682	0.0019026	0.01202	0.1228	-3.0256
333	2-(10R,11S,13S,17R)-11,17-dihydroxy-10,13-dimethyl-3-oxo-2,3,6,7,8,9,10,11,12,13,14,15,16,17-tetradecahydro-1H-cyclopenta[a]phenanthren-17-yl]-2-oxoethyl 4-_2-_4-_4-methoxyphenyl_-1,2,5-trimethylpiperidin-4-yl_ethyl_amino_-4-oxobutanoate	C42H60N2O8	7.11	721.441	28.154	0.85358	1.33568	0.0018056	0.011684	0.22701	-2.1392
334	Pterosin B	C14H18O2	2.07	219.138	28.15	0.85345	1.33547	0.0018815	0.011986	0.19181	-2.3823
335	1,4a-dimethyl-9-oxo-7-propan-2-yl-3,4,10,10a-tetrahydro-2H-phenanthrene-1-carboxylic acid	C20H26O3	7.94	315.195	28.149	0.85344	1.33545	0.0016015	0.010594	0.36698	-1.4462
336	1-(4-Fluorophenyl)-4-(4-(5-fluoropyrimidin-2-yl)piperazino)butan-1-ol	C18H22F2N4O	5.41	349.183	28.126	0.85272	1.33433	0.0016586	0.010918	0.23428	-2.0937
337	Cinoctramide	C19H27NO4	4.22	334.201	28.116	0.85242	1.33385	0.0015112	0.010123	0.22537	-2.1496
338	3-(2,4-dihydroxyphenyl)-7-hydroxy-6,8-bis(3-methylbut-2-enyl)chromen-4-one	C25H26O5	4.06	407.184	28.098	0.85188	1.333	0.0020059	0.012554	0.14217	-2.8143
339	1-Naphthaleneheptanoic acid, 1,2,6,7,8,8a-hexahydro-beta,delta-dihydroxy-2-methyl-8-(2-methyl-1-oxobutoxy)-, (betaR,deltaR,1S,2S,8S,8aR)-	C23H36O6	9.56	409.259	28.096	0.85181	1.3329	0.0019278	0.01215	0.22693	-2.1397
340	1H-1,2,3-Benzotriazol-1-ylmethanol	C7H7N3O	2.7	150.066	28.077	0.85125	1.33203	0.0015918	0.010556	0.2305	-2.1172
341	Heptapropylene glycol	C21H44O8	8.52	425.311	28.057	0.85065	1.33108	0.0024211	0.014505	0.40355	-1.3092
342	3,5-Dimethyl-1H-pyrazole-4-carbaldehyde	C6H8N2O	2.28	125.071	28.041	0.85017	1.33033	0.0017054	0.011144	0.23667	-2.079
343	2-Naphthoxyacetic acid	C12H10O3	6.39	203.07	28.026	0.84971	1.32962	0.0020747	0.012893	0.30163	-1.7291
344	1-(3R)-2-Keto-1-methyl-5-phenyl-3H-1,4-benzodiazepin-3-yl_-3-_m-tolyl_urea	C24H22N4O2	13.39	399.181	28.025	0.84967	1.32956	0.0021052	0.013022	0.22367	-2.1605
345	Homoveratric acid	C10H12O4	1.71	197.081	27.999	0.84888	1.32832	0.0014076	0.0095979	0.11685	-3.0972
346	2-Mercaptobenzimidazole	C7H6N2S	5.61	151.032	27.996	0.84878	1.32816	0.0017877	0.011623	0.19468	-2.3608
347	17beta-Estradiol 3-beta-D-glucuronide	C24H32O8	5.02	449.216	27.966	0.84787	1.32674	0.0017261	0.011251	0.14506	-2.7853
348	Baquiloprim	C17H20N6	2.91	309.182	27.952	0.84746	1.3261	0.0020249	0.012642	0.24142	-2.0504
349	N-acetylputrescine	C6H14N2O	5.11	131.118	27.934	0.84692	1.32525	0.0017022	0.011144	0.23005	-2.12
350	5-(4-Bromophenyl)-3-(chloromethyl)-1,2,4-oxadiazole	C9H6BrClN2O	9.4	272.942	-27.933	-0.84687	1.32517	0.0011332	0.0082545	5.2995	2.4059
351	4-Methoxyaniline	C7H9NO	2.25	124.075	27.931	0.84683	1.32511	0.0010643	0.0079706	0.29695	-1.7517
352	Unknown	C17H29NO5	4.79	328.211	27.931	0.84683	1.32511	0.0018295	0.011781	0.24092	-2.0533
353	5-Phenylvaleric acid	C11H14O2	4.39	179.107	27.913	0.84629	1.32426	0.0022903	0.013846	0.20169	-2.3098
354	Imidacloprid-olefin	C9H8ClN5O2	1.69	254.043	27.898	0.84581	1.32352	0.0011039	0.0081581	0.048365	-4.3699
355	2-Pyrrolidinone, 5-[(3S)-3-hydroxy-4-phenyl-1-buten-1-yl]-1-(6-(2H-tetrazol-5-yl)hexyl)-, _5R_-	C21H29N5O2	5.79	384.239	27.888	0.8455	1.32303	0.0019958	0.012519	0.24644	-2.0207
356	5Alpha-Cholestan-3Beta-Ol-6-One	C27H46O2	15.1	403.357	27.885	0.84544	1.32293	0.0019788	0.012442	0.23028	-2.1186
357	(1R,6R)-6-Benzylcyclohex-3-enecarboxylic acid	C14H16O2	4.91	217.122	27.883	0.84537	1.32282	0.0025013	0.014819	0.43306	-1.2074
358	Pro-Phe-Arg	C20H30N6O4	8.44	419.241	27.882	0.84533	1.32276	0.0026903	0.015438	0.17052	-2.552
359	retronecine	C8H13NO2	2.22	156.102	27.88	0.84528	1.32268	0.0020319	0.012656	0.26179	-1.9335
360	Unknown	C11H17NO7	1.66	276.108	27.874	0.8451	1.3224	0.0011252	0.0082187	0.047817	-4.3863
361	SPB 30:1;2O	C30H61NO2	14.85	468.478	27.871	0.845	1.32225	0.0018923	0.011986	0.23092	-2.1146
362	Methyl 1-(2-Methoxyethyl)-2-oxopyrrolidine-4-carboxylate	C9H15NO4	1.06	202.108	27.82	0.84346	1.31983	0.001425	0.0096178	0.3474	-1.5253
363	(2E,4E,8E)-7,13-dihydroxy-4,8,12-trimethyltetradeca-2,4,8-trienoic acid	C17H28O4	8.25	297.206	27.799	0.84281	1.31881	0.0021402	0.013177	0.30148	-1.7299
364	2-hydroxy-1-phenyl-5,6,7,8-tetrahydropyrrolizin-3-one	C13H13NO2	6.58	216.102	27.782	0.84229	1.318	0.0018884	0.011986	0.15543	-2.6857
365	5-METHOXYTRYPTAMINE	C11H14N2O	2.16	191.118	27.765	0.84179	1.31722	0.0018133	0.011705	0.22094	-2.1783
366	HexCer 15:3;2O/2:0	C23H39NO8	9.47	458.275	27.746	0.84122	1.31634	0.0026043	0.015245	0.088416	-3.4996
367	Isouron	C10H17N3O2	2.18	212.139	27.743	0.84113	1.31619	0.0023888	0.014344	0.32373	-1.6271
368	N-(4-Fluorophenyl)-4-methylbenzenesulfonamide	C13H12FNO2S	1.6	266.065	27.739	0.84099	1.31597	0.0015244	0.010186	0.12595	-2.9891
369	2-Amino-2'-deoxyadenosine	C10H14N6O3	0.09	267.12	27.719	0.84039	1.31502	0.0022721	0.013798	0.16828	-2.5711
370	Oseltamivir carboxylate	C14H24N2O4	3.46	285.181	27.709	0.84009	1.31456	0.0020884	0.012948	0.17391	-2.5236
371	Indoleacetic acid	C10H9NO2	5.12	176.071	27.683	0.83929	1.31331	0.0022969	0.013854	0.25642	-1.9634
372	Loline	C8H14N2O	2.12	155.118	27.667	0.83882	1.31257	0.002472	0.014743	0.25633	-1.964
373	2-Isopropenyl-2-oxazoline	C6H9NO	2.6	112.076	27.662	0.83868	1.31235	0.0032724	0.017344	0.33119	-1.5943
374	4-(4-Fluoroanilino)-4-oxobutanoic acid	C10H10FNO3	6.25	212.071	27.663	0.83868	1.31236	0.0025694	0.015122	0.25308	-1.9823
375	2,3-Dideoxycytidine	C9H13N3O3	2.15	212.103	27.653	0.8384	1.31192	0.0021579	0.013225	0.24899	-2.0059
376	2-Aminobenzimidazole	C7H7N3	2.77	134.072	27.633	0.83777	1.31094	0.0029087	0.016192	0.23697	-2.0772
377	1-(2,3-dihydropyrrol-1-yl)-8,9-dihydroxy-2-methyldecane-1,3-dione	C15H25NO4	3.32	284.186	27.623	0.83748	1.31048	0.0021979	0.013409	0.24981	-2.0011
378	allocryptopine	C21H23NO5	5.35	370.166	27.617	0.83731	1.31021	0.0024941	0.014809	0.25996	-1.9436
379	SHexCer d31:3	C37H67NO11S	7.76	734.453	27.578	0.83611	1.30833	0.0028083	0.015915	0.25258	-1.9852
380	Indoxyl-sulfate (LC-tDDA) CE10	C8H7NO4S	2.73	214.017	27.577	0.8361	1.30831	0.0030354	0.016604	0.23225	-2.1063
381	(1'S,3R,3'R,5R,6'R,7'S)-5-(furan-3-yl)-3',6'+Q371,7'-trimethyl-9_-oxaspiro_oxolane-3,2_-tricyclo[5.2.2.0],(undecane)-2,8'-dione	C20H24O5	5.41	345.17	27.568	0.83581	1.30787	0.0025093	0.014833	0.37515	-1.4144
382	Puromycin aminonucleoside	C12H18N6O3	3.61	295.151	27.562	0.83563	1.30759	0.0035296	0.018139	0.098438	-3.3446
383	(5,7-dimethoxy-4-oxochromen-2-yl)-6-hydroxyheptanoic acid _IIN-based: Match_	C18H22O7	4.93	351.144	27.56	0.83558	1.3075	0.0026247	0.015245	0.12985	-2.9451
384	4-amino-5-(5-hydroxy-2),6-dimethyl-5(-prop-1-en-2-ylspiro[7-oxabicyclo[4.1.0]heptane-3,1'-cyclopentane]-2-yl)oxy-5-oxopentanoic acid	C20H31NO6	4.58	382.222	27.531	0.8347	1.30612	0.002624	0.015245	0.26435	-1.9195
385	Fenamiphos	C13H22NO3PS	15.36	304.112	27.531	0.8347	1.30612	0.0031147	0.016878	0.23629	-2.0814
386	Fluperlapine	C18H24O5	6.07	321.17	27.522	0.83442	1.30569	0.0026567	0.015297	0.1804	-2.4707
387	[2-[4-methyl-2-[2-methylpropanoyloxy]phenyl]oxiran-2-yl]methyl 2-methylpropanoate	C19H20FN3	7.14	310.171	27.522	0.83442	1.30569	0.0027204	0.01553	0.26385	-1.9222
388	Cer 12:1;2O/2:0	C14H27NO3	4.62	258.207	27.518	0.8343	1.3055	0.0024915	0.014809	0.26213	-1.9317
389	AVE5638	C25H23FN2O2	3.55	403.182	27.503	0.83384	1.30478	0.0031537	0.016987	0.16229	-2.6233
390	5-hydroxy-7-[4-hydroxy-2-methoxy-3-(3-methylbut-2-enyl)phenyl]-2,2-dimethyl-7,8-dihydropyrano[3,2-g]chromen-6-one	C26H28O6	4.14	437.195	27.479	0.83311	1.30363	0.0029194	0.016215	0.26206	-1.932
391	2-hydroxypyridine	C5H5NO	2.54	96.0446	27.453	0.83232	1.3024	0.0030951	0.016822	0.30764	-1.7007
392	11-Dehydrothromboxane B2	C20H32O6	5.72	369.228	27.443	0.83203	1.30196	0.0026926	0.015438	0.2678	-1.9008
393	3-Phenoxypropionic acid	C9H10O3	3.01	167.07	27.427	0.83153	1.30117	0.0024383	0.014575	0.20569	-2.2814
394	(2S,3S,9R,12R,13R,14S,15R,16R,17S)-3,12,13,15,16-pentahydroxy-2,6,14,17-tetramethyl-10-oxatetracyclo[7.7.1.0]heptadec-5-ene-4,11-dione	C20H28O8	5.35	397.185	27.415	0.83117	1.3006	0.002654	0.015297	0.26624	-1.9092
395	Prosulfocarb	C14H21NOS	2.39	252.141	27.41	0.83104	1.3004	0.0030982	0.016822	0.1595	-2.6484
396	Pyrimidine	C4H4N2	1.91	81.0449	27.405	0.83089	1.30016	0.0027766	0.015783	0.088776	-3.4937
397	2-Methylene-5-(2,5-Dioxotetrahydrofuran-3-Yl)+Q379-6-Oxo--10,10-Dimethylbicyclo[7: 2: 0]Undecane	C18H24O4	6.17	305.175	27.404	0.83085	1.30011	0.003009	0.016506	0.13089	-2.9335
398	Imidazo[1,2-a]pyridine-2-carboxylic acid	C8H6N2O2	2.43	163.05	27.374	0.82992	1.29866	0.0031735	0.017058	0.26525	-1.9146
399	Guaifenesin	C10H14O4	3.15	199.096	27.361	0.82955	1.29807	0.0028295	0.015915	0.33954	-1.5583
400	Tanshinone Iia	C19H18O3	7.94	295.133	27.356	0.82938	1.29781	0.0028146	0.015915	0.32327	-1.6292
401	CFA-L-isoleucine	C18H27NO4	8.33	322.202	27.355	0.82935	1.29775	0.0029598	0.016337	0.27301	-1.873
402	(E)-1-(3,4-dihydroxyphenyl)-7-(4-hydroxyphenyl)hept-4-en-3-one	C19H20O4	6.53	313.144	27.333	0.8287	1.29675	0.0029092	0.016192	0.43082	-1.2148
403	6,10a-dihydroxy-4-(hydroxymethyl)-4,7,11b-trimethyl-1,2,3,4a,5,6,6a,7,11,11a-decahydronaphtho[2,1-f'1]benzofuran-9-one	C20H30O5	9.98	351.216	27.332	0.82866	1.29668	0.0033079	0.017408	0.3139	-1.6716
404	ISOVALERYLGLYCINE	C7H13NO3	1.56	160.097	27.33	0.82861	1.2966	0.0033078	0.017408	0.22623	-2.1441
405	(E)-1-(3,4-dihydroxy-2,6-dimethoxyphenyl)-3-phenylprop-2-en-1-one	C17H16O5	5.17	301.108	27.327	0.82852	1.29646	0.0029381	0.016285	0.18479	-2.436
406	N-Ethyl-o-toluenesulfonamide	C9H13NO2S	6.23	200.073	27.313	0.82809	1.29578	0.0029702	0.016361	0.16559	-2.5943
407	4-Ethoxypyridine-3-sulfonamide	C7H10N2O3S	2.15	203.049	27.303	0.82778	1.29529	0.0026101	0.015245	0.15767	-2.665
408	Quinoline-8-sulfonamide	C9H8N2O2S	5.04	209.038	27.294	0.82752	1.29489	0.0029006	0.016192	0.27286	-1.8738
409	d-Limonen	C10H16	0.09	137.133	-27.283	-0.82717	1.29434	0.0026516	0.015297	2.3635	1.2409
410	2-dec-4-enyl-3-hydroxypentanedioic acid	C15H26O5	7.11	287.185	27.282	0.82715	1.29432	0.0037606	0.01881	0.23859	-2.0674
411	5-Hydroxyindole	C8H7NO	2.85	134.06	27.274	0.8269	1.29392	0.0032129	0.0172	0.19706	-2.3433
412	Gln-Pro-Lys	C16H29N5O5	4.32	372.225	27.257	0.8264	1.29314	0.0031541	0.016987	0.27118	-1.8827
413	2-Naphthaleneacetic acid, 1,2,3,7,8,8a-hexahydro-8,8a-dimethyl-alpha-methylene-7-oxo-, methyl ester, (2R,8R,8aR)-	C16H20O3	2.67	261.149	27.246	0.82605	1.2926	0.0034555	0.017888	0.29344	-1.7689
414	Fenetylline	C18H23N5O2	7.52	342.192	27.231	0.82559	1.29188	0.0032437	0.017296	0.27889	-1.8422
415	Hexamethylene bisacetamide	C10H20N2O2	2.16	201.16	27.193	0.82444	1.29007	0.0033782	0.017659	0.28012	-1.8359
416	piperine	C17H19NO3	7.52	286.144	27.19	0.82437	1.28996	0.0034277	0.017779	0.23337	-2.0993
417	N-Methylnicotinamide	C7H8N2O	2.22	137.071	27.173	0.82384	1.28913	0.0031807	0.017062	0.27984	-1.8373
418	5-hydroxy-2,2,6,6-tetramethyl-4-(2-methyl-1-[2,4,6-trihydroxy-3-_2-methylpropanoyl)phenyl)propyl]cyclohex-4-ene-1,3-dione	C24H32O7	7.36	433.222	27.15	0.82314	1.28804	0.0037387	0.018778	0.42838	-1.223
419	Unknown	C16H18N2O6	3.48	335.125	27.141	0.82286	1.2876	0.0033311	0.017481	0.28298	-1.8212
420	7-Diethylamino-4-methylcoumarin	C14H17NO2	4.8	232.133	27.138	0.82278	1.28748	0.0033104	0.017408	0.28274	-1.8225
421	2-Oxo-5-(3,3-dimethylguanidine-1-yl)pentanoic acid	C8H15N3O3	2.22	202.118	27.136	0.82271	1.28737	0.0028759	0.016108	0.25534	-1.9695
422	Erucifoline N-oxide	C18H23NO7	3.17	366.155	27.132	0.8226	1.2872	0.0035311	0.018139	0.28272	-1.8225
423	5-(Z)-12-(3,5-dihydroxyphenyl(dodec-8-enyl)benzene-1,3-diol	C24H32O4	8.94	385.238	27.116	0.8221	1.28642	0.0027737	0.015783	0.23696	-2.0773
424	Spironolactone	C24H32O4S	6.23	417.21	27.11	0.82192	1.28612	0.0036225	0.01843	0.28296	-1.8213
425	Crotamiton	C13H17NO	8.71	204.139	27.097	0.82153	1.28553	0.0021469	0.013188	0.034243	-4.868
426	Carboxytolbutamide	C12H16N2O5S	7.56	301.085	27.091	0.82134	1.28522	0.0040173	0.019588	0.26685	-1.9059
427	SPB 16:1;O2	C16H33NO2	10.78	272.259	27.09	0.82132	1.28519	0.0038234	0.019053	0.49263	-1.0214
428	1COOH-2But-A7EO3	C14H28O6	7.13	293.195	27.075	0.82085	1.28446	0.0035597	0.018215	0.17713	-2.4971
429	[(1R,3aR,5R,5aR,8aR,9aR)-1,5,8a-trimethyl-2,8-dioxo-3a,4,5,5a,9,9a-hexahydro-1H-azuleno[6,5-b]furan-9-yl_ acetate	C17H22O5	4.7	307.154	27.074	0.82084	1.28444	0.0034709	0.017933	0.33327	-1.5852
430	dihydrocapsaicin	C18H29NO3	5.57	308.222	27.069	0.82068	1.28418	0.0041073	0.01973	0.2653	-1.9143
431	HexCer 14:1;2O/2:0	C22H41NO8	9.79	448.291	27.066	0.82059	1.28404	0.004014	0.019588	0.27242	-1.8761
432	Dethiobiotin	C10H18N2O3	1.66	215.139	27.062	0.82046	1.28384	0.0037471	0.018778	0.1998	-2.3234
433	Solidagenone	C20H28O3	7.61	317.211	27.059	0.82039	1.28374	0.0038307	0.019054	0.3789	-1.4001
434	Hexapropylene glycol monobutyl ether	C22H46O7	20.6	423.332	-27.049	-0.82008	1.28326	0.0061145	0.025195	3.1878	1.6726
435	3-Hydroxymethylglutaric acid	C6H10O5	27.77	163.06	-27.047	-0.82002	1.28316	0.002599	0.015245	2.2472	1.1681
436	5-Methyl-5-propylimidazolidine-2,4-dione	C7H12N2O2	1.93	157.097	27.045	0.81996	1.28306	0.0034062	0.017736	0.28446	-1.8137
437	methyl (4R,8aS)-1-hydroxy-2-(hydroxymethyl)-5,5,8a-trimethyl-4-(2E,4E,6E)-octa-2,4,6-trienoyl]oxy-4a,6,7,8-tetrahydro-4H-naphthalene-1-carboxylate	C24H34O6	9.08	419.244	27.037	0.81973	1.2827	0.0039246	0.019412	0.20705	-2.2719
438	3-_3,4,5-Trimethoxyphenyl_propanohydrazide	C12H18N2O4	1.87	255.134	27.034	0.81962	1.28253	0.0033882	0.017677	0.28337	-1.8193
439	7,10-Methano-1H-benzocycloundecene-4-carboxylic acid, 2,3,4,4a,5,6,9,10,11,12,13,13a-dodecahydro-14-hydroxy-4,13a-dimethyl-9,13-dioxo-, methyl ester, _4R,4aS,10R,13aR_-	C20H28O5	5.78	349.202	27.024	0.81932	1.28206	0.0040024	0.019588	0.13407	-2.8989
440	3-Hydroxy-2-((Z)-oct-2-enyl)pentanedioic acid	C13H22O5	6.1	259.154	27.014	0.81902	1.28159	0.0038903	0.019278	0.35697	-1.4861
441	6-Methoxypyridine-3-carbonitrile	C7H6N2O	2.21	135.055	27.012	0.81896	1.2815	0.0040931	0.01973	0.27824	-1.8456
442	MMV028694	C18H16N6O	3.15	333.146	27.004	0.81872	1.28113	0.0032608	0.017344	0.27317	-1.8721
443	4-Methoxy-2(5H)-furanone	C5H6O3	2.69	115.039	-26.991	-0.81834	1.28052	0.006318	0.025794	3.3715	1.7534
444	NCGC00386063-01	C21H28O4	8.44	345.206	26.983	0.81807	1.28011	0.0044514	0.020639	0.43854	-1.1892
445	Buspirone	C21H31N5O2	9.12	386.254	26.978	0.81793	1.27989	0.0039883	0.019588	0.28783	-1.7967
446	5-(Ethylsulfonyl)-2-methoxyaniline	C9H13NO3S	2.28	216.069	26.966	0.81757	1.27933	0.0037	0.018717	0.29102	-1.7808
447	6-methoxy-7-(3-methylbut-2-enoxy)chromen-2-one	C15H16O4	5.33	261.112	-26.951	-0.81711	1.2786	0.0046496	0.02119	2.8204	1.4959
448	Garcinone C	C23H26O7	7.09	415.174	26.947	0.81699	1.27842	0.0041024	0.01973	0.28814	-1.7952
449	Feruloyl putrescine (isomer of 1173)	C14H20N2O3	3.4	265.155	26.935	0.81663	1.27785	0.0032671	0.017344	0.26322	-1.9257
450	Ethyl 4-(4-methylpiperazin-1-yl)butanoate	C11H22N2O2	2.88	215.175	26.93	0.81648	1.27761	0.0037458	0.018778	0.29207	-1.7756
451	Guanfu base Y	C22H29NO5	6.48	388.212	26.919	0.81614	1.27708	0.0040337	0.019588	0.23596	-2.0834
452	Carbobenzyloxyglycyl-L-norleucine methyl ester	C17H24N2O5	2.92	337.176	26.909	0.81584	1.27661	0.003725	0.018773	0.29128	-1.7795
453	4'-methoxyflavone	C16H12O3	7.68	253.086	26.901	0.81559	1.27622	0.0051212	0.022642	0.21623	-2.2094
454	2-(1,3-benzodioxol-5-yl)-1-methylquinolin-4-one	C17H13NO3	6.83	280.097	26.886	0.81514	1.27551	0.0043999	0.020507	0.26483	-1.9169
455	2-Pentenetricarbonitrile, 3-amino-4-(1H-indol-5-ylmethylene)-	C15H9N5	3.12	260.093	26.859	0.81433	1.27426	0.0042129	0.019985	0.29528	-1.7598
456	SL 19:2;O/12:0;O	C31H59NO6S	8.76	574.415	26.854	0.81416	1.27398	0.004152	0.019802	0.23992	-2.0594
457	2-Amino-1H-quinazolin-4-one	C8H7N3O	3.26	162.066	26.851	0.81408	1.27386	0.0041155	0.019734	0.14205	-2.8156
458	Methyl 5-acetyl-2-amino-4-methyl-3-thiophenecarboxylate	C9H11NO3S	2.91	214.053	26.846	0.81394	1.27364	0.0039969	0.019588	0.29683	-1.7523
459	Cimetidine amide	C10H18N6OS	7.62	271.134	26.844	0.81387	1.27353	0.0047774	0.021624	0.39667	-1.334
460	Methyl 4-(9H-purin-6-ylamino)benzoate	C13H11N5O2	1.67	270.098	26.82	0.81315	1.27241	0.0029475	0.016303	0.16507	-2.5989
461	Tropinone	C8H13NO	2.84	140.107	26.779	0.81188	1.27042	0.0041488	0.019802	0.40079	-1.3191
462	7b,9-Dihydroxy-3-(hydroxymethyl)-1,1,6,8-tetramethyl-5-oxo-1,1a,1b,4,4a,5,7a,7b,8,9-decahydro-9aH-cyclopropa[3,4]benzo[1,2-e]azulen-9a-yl acetate	C22H30O6	5.8	391.213	26.77	0.81161	1.27	0.003577	0.018269	0.26527	-1.9145
463	6-Methoxy-1H-1,2,3-benzotriazole-5-carboxylic acid	C8H7N3O3	2.59	194.056	26.769	0.8116	1.26998	0.0045557	0.02094	0.29698	-1.7516
464	(1AR,2S,2aS,5R,5aS,6S,7aS)-2-Acetyloxy-5-hydroxy-2a,7a-dimethyl-5-propan-2-yl-2,3,4,5a,6,7-hexahydro-1aH-azuleno(6,7-b_oxiren-6-yl)(Z)-2-methylbut-2-enoate	C22H34O6	8.37	395.242	26.767	0.81153	1.26988	0.0047631	0.021596	0.16519	-2.5978
465	Pro-Gly-Pro	C12H19N3O4	2.39	270.145	26.764	0.81145	1.26975	0.0044851	0.020723	0.29932	-1.7402
466	4-Methoxy-2,6-dimethylphenol	C9H12O2	3	153.091	26.744	0.81084	1.26879	0.0049673	0.022253	0.44747	-1.1601
467	Pro-Gln-Arg	C16H29N7O5	7.31	400.231	26.741	0.81073	1.26862	0.0043392	0.020367	0.30236	-1.7257
468	4-Amino-2-methyl-5-pyrimidinemethanol	C6H9N3O	2.03	140.082	26.732	0.81048	1.26823	0.0037946	0.018945	0.27985	-1.8373
469	(4E,6E)-2-(hydroxymethyl)-3-(3-methoxy-3-oxopropyl)deca-4,6-dienoic acid	C15H24O5	5	285.169	26.724	0.81021	1.26781	0.0045089	0.020786	0.3474	-1.5253
470	indole-3-acetamide	C10H10N2O	4.83	175.087	26.71	0.80981	1.26717	0.0043918	0.020507	0.30366	-1.7195
471	(2E)-2-Cyano-3-(4-morpholinyl)-2-propenamide	C8H11N3O2	2.72	182.092	26.709	0.80977	1.26711	0.0043071	0.020324	0.30274	-1.7238
472	1-Monostearin	C21H42O4	4.25	359.316	-26.703	-0.80959	1.26684	0.0054996	0.023686	6.9217	2.7911
473	naringenin	C15H12O5	5	273.076	26.7	0.80951	1.26671	0.0042033	0.019985	0.30009	-1.7365
474	diethyldiallylmalonate	C13H20O4	5.47	241.143	26.694	0.80931	1.2664	0.0042097	0.019985	0.38105	-1.3919
475	N,N-Diethyl-2,4-dimethoxybenzamide	C13H19NO3	2.91	238.144	26.694	0.80931	1.2664	0.0049551	0.022253	0.35996	-1.4741
476	Dulcin	C9H12N2O2	4.31	181.098	26.693	0.80928	1.26634	0.0043342	0.020367	0.30324	-1.7215
477	Erucifoline	C18H23NO6	2.9	350.161	26.683	0.809	1.26591	0.004228	0.020021	0.30027	-1.7357
478	6-Heptynoic acid	C7H10O2	3.71	127.075	26.68	0.80889	1.26573	0.0044124	0.02053	0.30453	-1.7154
479	NCGC00380500-01	C18H22O8	4.48	367.138	26.675	0.80875	1.26553	0.0043723	0.020486	0.2123	-2.2358
480	Securinine	C13H15NO2	3.4	218.117	26.673	0.80869	1.26543	0.0051114	0.022642	0.2893	-1.7894
481	Clotrimazolum	C22H17ClN2	2.93	345.116	26.648	0.80793	1.26423	0.0034783	0.017937	0.21427	-2.2225
482	Metolachlor morpholinone	C14H19NO2	2.91	234.149	26.641	0.80772	1.2639	0.0049748	0.022253	0.30108	-1.7318
483	Vernakalant	C20H31NO4	5.99	350.232	26.639	0.80766	1.26381	0.0045142	0.020786	0.30633	-1.7068
484	SL 18:3;O/10:0	C28H51NO5S	9.35	514.357	26.633	0.80746	1.26351	0.0045733	0.020949	0.30709	-1.7033
485	Strophanthidinic Acid Lactone Acetate	C25H32O7	6.79	445.222	26.627	0.80728	1.26322	0.0045634	0.02094	0.30711	-1.7032
486	Asp-Asp-Arg	C14H24N6O8	4.42	405.172	26.619	0.80705	1.26286	0.0044656	0.020669	0.30532	-1.7116
487	5-(4-Chlorophenyl)-4-methyl-3-(1-phenethyl-4-piperidyl)isoxazole	C23H25ClN2O	2.67	381.172	26.617	0.80697	1.26274	0.0046038	0.021053	0.16837	-2.5703
488	Aldosterone	C21H28O5	8.48	361.2	26.608	0.8067	1.26231	0.0051382	0.022679	0.30029	-1.7356
489	Oxethazaine	C28H41N3O3	11.86	468.321	26.604	0.8066	1.26215	0.0059865	0.025034	0.23847	-2.0681
490	Tert-Butyl 4-[((4-methylphenyl)sulfonyl)oxy)methyl]-1-piperidinecarboxylate	C18H27NO5S	6.18	370.169	26.6	0.80648	1.26197	0.0043351	0.020367	0.29976	-1.7381
491	Benzo[b]thiophene-2-carboxamide, 3-chloro-N-[trans-4-(methylamino)cyclohexyl]-N-[[3-(4-pyridinyl)phenyl]methyl]	C28H28ClN3OS	9.45	490.172	-26.592	-0.80621	1.26155	0.0028273	0.015915	2.4118	1.2701
492	Imidocarb	C19H20N6O	3.14	349.177	26.581	0.80589	1.26105	0.0051756	0.022722	0.30305	-1.7224
493	3-Pyridinecarboxaldehyde	C6H5NO	2.26	108.044	26.555	0.80511	1.25982	0.0041323	0.019779	0.27979	-1.8376
494	Tubermycin B	C13H8N2O2	6.79	225.066	26.554	0.80506	1.25975	0.0058405	0.024672	0.27044	-1.8866
495	Lofepramine	C26H27ClN2O	4.7	419.188	26.551	0.80497	1.2596	0.0052263	0.022842	0.30581	-1.7093
496	Hydroxycotinine (LC-tDDA) CE40	C10H12N2O2	2.17	193.098	26.545	0.80481	1.25936	0.0050384	0.022425	0.31056	-1.6871
497	N-Butyl-2-(2,4-dichlorophenoxy)propanamide	C13H17Cl2NO2	3.57	290.072	26.544	0.80477	1.2593	0.0046881	0.021328	0.30925	-1.6932
498	Benz[c]acridine	C17H11N	11.02	230.097	26.544	0.80476	1.25928	0.0050033	0.022343	0.31108	-1.6846
499	SHexCer 22:3;2O/12:0;O	C40H73NO12S	8.67	792.495	26.515	0.80388	1.2579	0.0062043	0.025475	0.25134	-1.9923
500	6-Phenyl-1,3,5-triazine-2,4-diamine	C9H9N5	5.05	188.093	26.505	0.8036	1.25746	0.0043922	0.020507	0.1876	-2.4142
501	3-Hydroxylidocaine (LC-tDDA) CE40	C14H22N2O2	4.44	251.176	26.503	0.80352	1.25734	0.0049636	0.022253	0.31331	-1.6743
502	Metoprolol	C15H25NO3	5.3	268.19	26.495	0.80329	1.25697	0.0055343	0.023759	0.30336	-1.7209
503	N-(3-Acetylphenyl)ethanesulfonamide	C10H13NO3S	2.46	228.069	26.457	0.80214	1.25517	0.0051654	0.022722	0.31556	-1.664
504	4-(4-Chlorophenyl)-2-(morpholin-4-yl)quinazoline	C18H16ClN3O	5.59	326.105	26.449	0.8019	1.2548	0.0055451	0.023767	0.31024	-1.6886
505	Lapachol	C15H14O3	6.09	243.101	26.412	0.80078	1.25305	0.0054059	0.023472	0.19745	-2.3405
506	Taurodeoxycholic acid	C26H45NO6S	10.09	500.303	26.406	0.8006	1.25276	0.0069411	0.027175	0.21433	-2.2221
507	Mardepodect	C25H20N4O	3.71	393.171	26.396	0.80027	1.25225	0.0050164	0.022364	0.31372	-1.6725
508	NVE(278.1753)8.8	C16H23NO3	3.2	278.175	26.389	0.80008	1.25196	0.005182	0.022722	0.14903	-2.7463
509	1-(Cyclohexylmethyl)proline	C12H21NO2	2.93	212.165	26.375	0.79965	1.25128	0.0059551	0.024963	0.27806	-1.8465
510	2,2,4-Trimethylpentane-1,3-diyl dibenzoate	C22H26O4	10.26	355.189	26.363	0.79927	1.25069	0.0054496	0.023551	0.31991	-1.6442
511	Methyl 2-amino-6-tert-butyl-4,5,6,7-tetrahydro-1-benzothiophene-3-carboxylate	C14H21NO2S	2.94	268.137	26.36	0.79919	1.25056	0.0058678	0.024714	0.31319	-1.6749
512	5-(1-Benzyl-1H-imidazol-2-yl)-1H-1,2,3,4-tetrazole	C11H10N6	3.32	227.103	26.351	0.7989	1.25011	0.0055268	0.023759	0.32038	-1.6422
513	4-aminophenol	C6H7NO	2.21	110.06	26.341	0.79861	1.24965	0.0055719	0.023806	0.30606	-1.7081
514	3-[(2,6-dihydroxy-3,4-dimethylphenyl)methyl]-2,4-dihydroxy-6-methylbenzaldehyde	C17H18O5	5.04	303.123	26.339	0.79854	1.24955	0.0053484	0.023299	0.39017	-1.3578
515	N-(2-Hydroxyethyl)cytisin	C13H18N2O2	2.9	235.144	26.337	0.7985	1.24948	0.0054544	0.023551	0.32092	-1.6397
516	Terbutaline	C12H19NO3	2.91	226.144	26.336	0.79845	1.2494	0.0051172	0.022642	0.31401	-1.6711
517	(E)-5-hydroxy-N-[3-[5-[3-[[(E)-5-hydroxy-3-methylpent-2-enoyl]amino]propyl]-3,6-dioxopiperazin-2-yl]propyl]-3-methylpent-2-enamide	C22H36N4O6	7.16	453.271	26.323	0.79808	1.24882	0.0057778	0.024528	0.31992	-1.6442
518	N-Acetylserotonin	C12H14N2O2	3.18	219.113	26.322	0.79804	1.24876	0.005991	0.025034	0.315	-1.6666
519	5-(4-carboxy-3-methylbutyl)-5,6,8a-trimethyl-3-oxo-4a,6,7,8-tetrahydro-4H-naphthalene-1-carboxylic acid	C20H30O5	5.74	351.217	26.32	0.79798	1.24866	0.0053474	0.023299	0.20178	-2.3091
520	N-Benzyl-9-(tetrahydro-2H-pyran-2-yl)adenine	C17H19N5O	3.19	310.165	26.299	0.79735	1.24768	0.0060757	0.025181	0.42882	-1.2216
521	HexCer 8:0;2O/2:0	C16H31NO8	5.81	366.213	26.294	0.7972	1.24744	0.0062924	0.025729	0.30835	-1.6974
522	4-((2-((1R,2R)-2-Hydroxycyclohexyl)amino)-6-benzothiazolyl)oxy)-N-methyl-2-pyridinecarboxamide	C20H22N4O3S	3.36	399.149	26.291	0.79711	1.24731	0.0062111	0.025475	0.31228	-1.6791
523	COLFORSIN	C22H34O7	6.63	411.237	26.267	0.79637	1.24615	0.0056381	0.024011	0.32389	-1.6264
524	Leucyl-Alanine (LC-tDDA) CE40	C9H18N2O3	2.06	203.139	26.265	0.79631	1.24605	0.0060692	0.025181	0.18472	-2.4366
525	1COOH-2But-A7EO2-OCH2COOH	C14H26O7	6.1	307.175	26.264	0.79629	1.24602	0.0060671	0.025181	0.32074	-1.6405
526	MMV659004	C21H21ClN4	7.43	365.154	-26.247	-0.79578	1.24522	0.0092258	0.033104	3.0854	1.6255
527	Unknown	C11H19N3O3	2.1	242.149	26.239	0.79552	1.24482	0.0058183	0.024661	0.32557	-1.619
528	Leucine butyl ester	C10H21NO2	4.45	188.164	26.219	0.79492	1.24388	0.00588	0.024726	0.41615	-1.2648
529	6-Methyl[1,3]dioxolo[4,5-f][1,3]benzothiazole	C9H7NO2S	2.36	194.027	26.204	0.79447	1.24318	0.0054344	0.023551	0.31702	-1.6574
530	Tyr-Gln-Arg	C20H31N7O6	4.39	466.24	26.196	0.79423	1.2428	0.0063668	0.025906	0.21098	-2.2448
531	Olopatadine	C21H23NO3	3.99	338.176	26.191	0.79408	1.24256	0.0060469	0.025181	0.32761	-1.61
532	Bis(2-ethylhexyl)phosphate	C16H35O4P	15.42	323.235	-26.184	-0.79386	1.24223	0.0098683	0.034663	2.774	1.472
533	[5-acetyloxy-3-(hydroxymethyl)-2-oxo-6-propan-2-ylcyclohex-3-en-1-yl] 3-methylpentanoate	C18H28O6	7.63	341.196	26.167	0.79333	1.2414	0.0060826	0.025181	0.32884	-1.6045
534	Uridine-5'-diphosphate-glucose	C15H24N2O17P2	3.61	567.061	26.161	0.79315	1.24111	0.0050505	0.022441	0.28395	-1.8163
535	2-(2-Hydroxyethyl)-1,2-benzisothiazol-3(2H)-one 1,1-dioxide	C9H9NO4S	2.86	228.032	26.135	0.79235	1.23986	0.005587	0.023832	0.3174	-1.6556
536	L-gamma-Glutamyl-S-3-(1-hydroxypropyl)-L-cysteinyl-glycine	C13H23N3O7S	2.92	366.132	26.125	0.79206	1.23941	0.0066201	0.02654	0.32531	-1.6201
537	Metalaxyl	C15H21NO4	2.9	280.154	26.124	0.79203	1.23936	0.0069721	0.027175	0.42751	-1.226
538	[(1S,3aR,5R,5aR,8aR,9S,9aR)-1,5,8a-trimethyl-2,8-dioxo-3a,4,5,5a,9,9a-hexahydro-1H-azuleno[6,5-b]furan-9-yl] 2-methylpropanoate	C19H26O5	6.89	335.185	26.123	0.79199	1.2393	0.0065147	0.026315	0.17377	-2.5247
539	4-_8-prop-1-en-2-yl-3,4,8,9-tetrahydro-2H-furo_2,3-h_chromen-3-yl_benzene-1,3-diol	C20H20O4	3.71	325.144	26.122	0.79198	1.23928	0.0065502	0.026379	0.25332	-1.981
540	N-(3-Aminophenyl)propanamide	C9H12N2O	2.2	165.102	26.118	0.79184	1.23906	0.0049218	0.022165	0.25683	-1.9611
541	Ethyl 4-(1-hydroxy-1-methylethyl)-2-propyl-1H-imidazole-5-carboxylate	C12H20N2O3	2.14	241.154	26.114	0.79172	1.23888	0.0061101	0.025195	0.33062	-1.5967
542	methyl 2-(9-hydroxy-1-methyl-5,10-dioxo-3,4-dihydro-1H-benzo[g]isochromen-3-yl)acetate	C17H16O6	4.72	317.101	26.099	0.79127	1.23817	0.0071405	0.027509	0.19617	-2.3498
543	2,4-Dihydroxybenzophenone	C13H10O3	6.46	215.071	26.094	0.79112	1.23793	0.0062841	0.025729	0.33213	-1.5902
544	5-(Phenylethynyl)-2-benzofuran-1,3-dione	C16H8O3	6.28	249.055	26.068	0.79035	1.23673	0.0051465	0.022679	0.16117	-2.6333
545	MEX(222.1488)17.1	C13H19NO2	2.91	222.149	26.06	0.79009	1.23633	0.0075894	0.028905	0.18352	-2.446
546	Metazachlor	C14H16ClN3O	3.28	278.105	26.057	0.79	1.23618	0.006802	0.026945	0.32985	-1.6001
547	3,4,5-trimethoxycinnamic acid	C12H14O5	3.3	239.091	26.052	0.78984	1.23593	0.0065389	0.026373	0.29378	-1.7672
548	Phenelzine	C8H12N2	2.93	137.107	26.048	0.78973	1.23576	0.0061057	0.025195	0.14696	-2.7666
549	2-((Dimethylamino)methyl)cyclohexanone	C9H17NO	2.88	156.138	26.04	0.78948	1.23537	0.0058487	0.024672	0.1372	-2.8656
550	N-Butyrylglycine	C6H11NO3	1.65	146.081	26.037	0.78939	1.23523	0.0056913	0.024199	0.35507	-1.4938
551	(E)-5-(1,2,4a,5-tetramethyl-7-oxo-3,4,8,8a-tetrahydro-2H-naphthalen-1-yl)-3-methylpent-2-enoic acid	C20H30O3	8.16	319.227	26.031	0.78921	1.23495	0.007034	0.027301	0.39174	-1.352
552	Lomefloxacin	C17H19F2N3O3	2.9	352.146	26.027	0.78909	1.23476	0.0067787	0.026945	0.18224	-2.4561
553	1COOH-2But-A7EO2	C12H24O5	5.21	249.169	26.003	0.78837	1.23363	0.0063788	0.025906	0.37012	-1.4339
554	2-[1-hydroxy-1-methoxy-3-methylbutyl]-6-methyl-5H-[1,3]dioxolo[4,5-c]pyridin-4-one	C13H19NO5	3.25	270.134	25.999	0.78823	1.23341	0.0066011	0.026504	0.33638	-1.5718
555	Tyr-Arg	C15H23N5O4	4.68	338.181	25.967	0.78727	1.23191	0.0075552	0.028816	0.3205	-1.6416
556	Salbutamol	C13H21NO3	5.97	240.159	25.958	0.78699	1.23147	0.0069103	0.027172	0.33789	-1.5654
557	6-[2-Tert-Butyl-5-(6-methyl-2-pyridyl)-1H-imidazol-4-yl]quinoxaline	C21H21N5	6.33	344.187	25.957	0.78698	1.23146	0.0065974	0.026504	0.33713	-1.5686
558	9-methoxy-4,4-dimethyl-13-phenyl-6,14-dioxatetracyclo[8.4.0.0.0]tetradeca-1,7,9-trien-11-one	C21H20O4	2.91	337.143	25.954	0.78687	1.23129	0.0064952	0.026276	0.33549	-1.5756
559	2-(4-Hydroxyphenyl)-1,3-thiazolidine-4-carboxylic acid	C10H11NO3S	2.91	226.053	25.952	0.78681	1.23118	0.0060165	0.025102	0.31761	-1.6547
560	1-Azabicyclo[2.2.2]octane-3-methanol, alpha,alpha-di-2-thienyl	C16H19NOS2	3.19	306.098	25.945	0.78661	1.23088	0.0068008	0.026945	0.3388	-1.5615
561	(E)-3-_2,4-dihydroxy-5-_2-methylbut-3-en-2-yl_phenyl_-1-_4-methoxyphenyl_prop-2-en-1-one	C21H22O4	3.74	339.159	25.926	0.78604	1.22998	0.0069384	0.027175	0.33966	-1.5578
562	Benzene, 1,2,3-trimethoxy-5-_2-_4-_3-methyl-2-buten-1-yl_oxy_phenyl_ethyl_-	C22H28O4	8.52	357.206	25.913	0.78563	1.22934	0.0069475	0.027175	0.34029	-1.5552
563	3a-(3,4-dimethoxyphenyl)-1-methyl-2,3,4,5-tetrahydroindol-6-one	C17H21NO3	5.72	288.159	25.906	0.78542	1.22901	0.0066914	0.026706	0.33814	-1.5643
564	Enalapril	C18H39NO2	11.16	302.306	25.889	0.7849	1.22819	0.0071733	0.027596	0.23184	-2.1088
565	D-Erythro-Sphinganine	C20H28N2O5	4.55	377.206	25.889	0.7849	1.22819	0.0071179	0.027462	0.34123	-1.5512
566	(6Z,10Z)-6-(acetyloxymethyl)-10-(hydroperoxymethyl)-3-methylidene-2-oxo-3a,4,5,8,9,11a-hexahydrocyclodeca[b]furan-4-yl] 2-methylbutanoate	C22H30O8	6.34	423.2	25.887	0.78486	1.22814	0.0079473	0.029884	0.15933	-2.6499
567	Unknown	C16H21NO4	2.91	292.155	25.873	0.78441	1.22744	0.0069674	0.027175	0.37915	-1.3992
568	Indole-3-acetaldehyde	C10H9NO	4.54	160.076	25.863	0.78413	1.227	0.0076864	0.029191	0.33479	-1.5787
569	6-Hydroxymelatonin	C13H16N2O3	2.91	249.124	25.86	0.78404	1.22686	0.0069877	0.027196	0.34189	-1.5484
570	[DAla2] alpha-Neo-Endorphin (1-2), amide	C12H17N3O3	2.59	252.135	25.851	0.78376	1.22642	0.0058332	0.024672	0.28171	-1.8277
571	4-(1-Ethyl-3-methyl-1H-pyrazol-4-yl)-2-hydrazinyl-6-(trifluoromethyl)pyrimidine	C11H13F3N6	1.63	287.123	25.85	0.78374	1.22638	0.0053899	0.023441	0.22143	-2.1751
572	2-(4-Tert-Butylbenzoyl)benzoic acid	C18H18O3	4.37	283.132	25.831	0.78315	1.22547	0.0069021	0.027172	0.34038	-1.5548
573	N-Nitrosopiperazine (NPAZ)	C4H9N3O	1.85	116.082	25.828	0.78307	1.22534	0.0068762	0.027118	0.33974	-1.5575
574	[(3aS,4S,5S,6E,10Z,11aR)-6-formyl-5-hydroxy-10-(hydroxymethyl)-3-methylidene-2-oxo-3a,4,5,8,9,11a-hexahydrocyclodeca[b]furan-4-yl] 2-methylprop-2-enoate	C19H22O7	5.21	363.144	25.822	0.78289	1.22506	0.0083143	0.030829	0.43699	-1.1943
575	3,4-Dihydroxyhydrocinnamic acid	C9H10O4	3.58	183.065	25.811	0.78256	1.22454	0.007721	0.02928	0.22953	-2.1232
576	4-(2-(4-(2-(2-acetamido-3-methylbutanoyl)amino)-3-methylbutanoyl)amino)-3-hydroxy-6-methylheptanoyl_amino_propanoylamino_-3,7-dihydroxy-6-methylheptanoic acid _IIN-based: Match_	C31H57N5O10	8.35	660.416	25.777	0.78153	1.22292	0.0089599	0.032397	0.28238	-1.8243
577	1-(Methoxymethyl)-1H-benzotriazole	C8H9N3O	3.13	164.081	25.777	0.78151	1.2229	0.0068357	0.026998	0.40649	-1.2987
578	Methoxamine	C11H17NO3	2.63	212.128	25.764	0.78112	1.22229	0.0061325	0.02523	0.28716	-1.8001
579	2-Cyclopropyl-4-methyl-5-pyrimidinecarboxylic acid	C9H10N2O2	2.17	179.082	25.762	0.78106	1.22219	0.0069557	0.027175	0.33828	-1.5637
580	N-Acetyl-L-leucine	C8H15NO3	2.17	174.113	25.758	0.78095	1.22202	0.0073677	0.028222	0.30003	-1.7368
581	(2-Fluoro[1,1'-biphenyl]-4-yl)acetic acid	C14H11FO2	2.49	231.082	25.755	0.78085	1.22186	0.0076042	0.02892	0.24291	-2.0415
582	(2R,3S,4S,5S,6R)-2-[7-hydroxy-4-(Z)-5-hydroxy-3-methylpent-3-enyl_-4a,8,8-trimethyl-3-methylidene-2,4,5,6,7,8a-hexahydro-1H-naphthalen-2-yl_oxy_-6-_hydroxymethyl_oxane-3,4,5-triol	C26H44O8	6.8	485.31	25.75	0.78071	1.22165	0.0084886	0.031208	0.32807	-1.6079
583	1-(2,4-Dimethoxyphenyl)-1H-pyrrole-2,5-dione	C12H11NO4	3.17	234.077	25.75	0.7807	1.22162	0.0080223	0.029997	0.3427	-1.545
584	Mevalonic Acid Lactone	C6H10O3	2.91	131.07	25.74	0.7804	1.22115	0.0079751	0.029904	0.30083	-1.733
585	Androstenedione	C19H26O2	8.52	287.201	25.735	0.78023	1.22089	0.0072312	0.027779	0.28409	-1.8156
586	PyroGlu-Gln-Lys	C16H27N5O6	4.14	386.203	25.734	0.7802	1.22084	0.0077572	0.029363	0.34791	-1.5232
587	1-Methylhypoxanthine	C6H6N4O	2.96	151.062	25.724	0.7799	1.22037	0.0070529	0.027301	0.31031	-1.6882
588	PE 9:0	C14H28NO8P	2.89	370.163	25.69	0.77887	1.21876	0.0075468	0.028816	0.34852	-1.5207
589	3-(1H-Benzimidazol-2-yl)-4-chloroaniline	C13H10ClN3	3.2	244.063	25.665	0.77813	1.2176	0.0070409	0.027301	0.33181	-1.5916
590	n-homoveratroylhomoveratrylamine	C20H25NO5	4.77	360.18	25.626	0.77693	1.21573	0.0080594	0.030051	0.36893	-1.4386
591	Cyclo(leucylprolyl)	C11H18N2O2	2.89	211.144	25.615	0.77661	1.21522	0.0084929	0.031208	0.35033	-1.5132
592	PyroGlu-Tyr-Lys	C20H28N4O6	4.26	421.207	25.613	0.77653	1.2151	0.0080425	0.03003	0.35346	-1.5004
593	Nonyltyrazolone	C19H25NO3	7.7	316.191	25.612	0.77652	1.21509	0.0085658	0.031283	0.34939	-1.5171
594	Terbuthylazine-TP MT23 (LM5)	C7H12N4O2	2.19	185.103	25.585	0.7757	1.2138	0.0082264	0.030545	0.35479	-1.4949
595	3-oxo-C4-homoserine lactone	C8H11NO4	2.12	186.076	25.551	0.77467	1.21219	0.0080059	0.029977	0.13118	-2.9303
596	Acridone	C13H9NO	7.34	196.076	25.546	0.77452	1.21195	0.010103	0.035268	0.27977	-1.8377
597	Unknown	C13H18O3	4.98	223.132	25.536	0.7742	1.21145	0.0084473	0.031177	0.4495	-1.1536
598	Saucernetin	C22H28O5	7.36	373.201	25.529	0.77398	1.21112	0.0080986	0.030155	0.35428	-1.497
599	2-amino-3-phenoxazinone	C12H8N2O2	4.9	213.066	25.528	0.77395	1.21107	0.0095656	0.033946	0.3284	-1.6065
600	(2S)-4-hydroxy-2-(2-hydroxypropan-2-yl)-7-methyl-2,3-dihydrofuro[3,2-g]chromen-5-one	C15H16O5	4.55	277.107	25.509	0.77339	1.21019	0.0078165	0.029517	0.47664	-1.069
601	4-Coumarate	C9H8O3	1.94	165.055	-25.508	-0.77336	1.21014	0.011103	0.037613	2.1026	1.0722
602	beta-(2-Thienyl)-D-alanine	C7H9NO2S	3.41	172.043	25.487	0.77272	1.20913	0.0087967	0.031995	0.13782	-2.8591
603	Glechomafuran	C15H20O3	5.45	249.148	25.483	0.77261	1.20897	0.0086013	0.031369	0.48699	-1.038
604	Isocycloheximide	C15H23NO4	2.89	282.17	25.478	0.77246	1.20873	0.0090613	0.032601	0.19147	-2.3848
605	Atenolol	C14H22N2O3	2.95	267.17	25.475	0.77234	1.20855	0.0077649	0.029363	0.34009	-1.556
606	21-Deacetoxy-11-oxodeflazacort	C23H27NO4	3.62	382.201	25.469	0.77218	1.2083	0.011402	0.038334	0.15004	-2.7366
607	Unknown	C14H19NO5	3.34	282.134	25.454	0.77173	1.20759	0.0090338	0.032546	0.35935	-1.4765
608	Feruloyl lysine	C16H22N2O5	3.22	323.161	25.445	0.77144	1.20714	0.0084985	0.031208	0.35873	-1.479
609	Procaine	C13H20N2O2	4.2	237.159	25.421	0.77073	1.20602	0.0079148	0.029804	0.33959	-1.5582
610	DGTS 35:0	C45H87NO7	1.24	754.654	25.417	0.7706	1.20582	0.0092967	0.033279	0.35991	-1.4743
611	3-[5-acetyl-4-(carboxymethyl)-1H-pyrrol-3-yl]propanoic acid	C11H13NO5	1.7	240.087	25.417	0.7706	1.20583	0.0064657	0.026197	0.18308	-2.4494
612	Ser-Val-Arg	C14H28N6O5	5.43	361.219	25.395	0.76992	1.20476	0.0093467	0.033358	0.49083	-1.0267
613	Thr-Phe-Lys	C19H30N4O5	6.51	395.228	25.382	0.76954	1.20417	0.010228	0.035506	0.33306	-1.5861
614	Codeine	C18H21NO3	6.97	300.159	25.354	0.7687	1.20285	0.0095753	0.033946	0.36272	-1.4631
615	4-(9H-Fluoren-2-yl)-1,3-thiazol-2-amine	C16H12N2S	1.73	265.079	25.351	0.7686	1.20269	0.007059	0.027301	0.24466	-2.0311
616	(Z)-2-octylpent-2-enedioic acid	C13H22O4	4.75	243.159	25.331	0.76798	1.20172	0.0097302	0.034268	0.22128	-2.1761
617	4'-Methoxychalcone	C16H14O2	7.27	239.107	25.312	0.76742	1.20085	0.011191	0.037767	0.35142	-1.5087
618	3-hydroxy-5,5,8a-trimethyl-3,4,4a,6,7,8-hexahydronaphthalene-2-carboxylic acid	C14H22O3	7.93	239.164	25.285	0.76659	1.19955	0.0098562	0.034663	0.22258	-2.1676
619	N,O-Desmethyltramadol	C15H23NO2	4.11	250.18	25.28	0.76643	1.1993	0.0090107	0.032507	0.11217	-3.1562
620	Unknown	C28H72N6O4S9	0.14	845.317	25.275	0.76631	1.19911	0.0085308	0.031283	0.34674	-1.5281
621	2-(2-Methyl-1H-imidazol-1-yl)-1-propanol	C7H12N2O	2.09	141.102	25.265	0.76599	1.19861	0.0093121	0.033279	0.17235	-2.5366
622	Swietenocoumarin I	C20H26O5	7.16	347.185	25.253	0.76561	1.19802	0.0091571	0.032901	0.31647	-1.6598
623	Myristic acid	C14H28O2	17.31	229.216	-25.247	-0.76543	1.19774	0.0068258	0.026998	4.2799	2.0976
624	2-(Propan-2-yl)-9H-thioxanthen-9-one	C16H14OS	4.27	255.084	25.244	0.76536	1.19763	0.010218	0.035506	0.24488	-2.0298
625	N-Cyclohexylformamide	C7H13NO	2.13	128.107	25.243	0.76532	1.19756	0.0088548	0.032162	0.25908	-1.9485
626	Spiro[3.3]heptane-2,2-dicarboxylic acid	C9H12O4	5.11	185.081	25.228	0.76487	1.19687	0.0094573	0.033663	0.45977	-1.121
627	Benzoyl proline	C12H13NO3	2.45	220.097	25.224	0.76475	1.19668	0.0099911	0.035002	0.37003	-1.4343
628	4-Oxohexanoic acid	C6H10O3	4.27	131.07	25.223	0.76471	1.19661	0.010168	0.035436	0.13293	-2.9113
629	1-(Dimethylamino)-3-(1-naphthyloxy)-2-propanol	C15H19NO2	4.35	246.149	25.206	0.76419	1.1958	0.010282	0.035648	0.36909	-1.4379
630	(2R)-2-[[(2S)-2-(1,2-dihydroimidazo[1,2-a]benzimidazole-3-carbonylamino)-4-methylpentanoyl]amino]-2-phenylacetic acid	C24H27N5O4	4.11	450.213	25.201	0.76404	1.19556	0.009478	0.033691	0.36795	-1.4424
631	1-(3,4-Dihydroxyphenyl)-7-)4-hydroxyphenyl)-4-hepten-3-one	C19H20O4	7.58	295.134	25.191	0.76374	1.19509	0.0098873	0.034684	0.21174	-2.2396
632	Unknown	C18H12N9O6P	3.58	482.072	25.175	0.76326	1.19434	0.0093749	0.033414	0.19533	-2.356
633	4-(3-Phenylpropyl)pyridine	C14H15N	6.46	198.127	-25.162	-0.76288	1.19375	0.015161	0.045263	2.9163	1.5442
634	SPB 14:0;O3	C14H31NO3	8.55	262.238	25.158	0.76276	1.19356	0.011444	0.03839	0.21999	-2.1845
635	Carbetamide	C12H16N2O3	2.89	237.124	25.124	0.76173	1.19195	0.0096862	0.034203	0.36863	-1.4398
636	5-Amino-1-(phenylmethyl)-2,4,6(1H,3H,5H)-pyrimidinetrione	C11H11N3O3	2.23	234.087	25.104	0.76112	1.191	0.0096804	0.034203	0.36728	-1.445
637	DGTS 29:4	C39H67NO7	18.66	662.501	25.098	0.76093	1.1907	0.010408	0.035989	0.37589	-1.4116
638	Nabumetone	C15H16O2	7.27	229.122	25.092	0.76075	1.19042	0.010897	0.037199	0.33515	-1.5771
639	Isoxadifen-ethyl	C18H17NO3	6.65	296.129	25.084	0.76049	1.19001	0.01356	0.042682	0.19746	-2.3404
640	2-Propionylthiazole	C6H7NOS	2.66	142.032	25.072	0.76013	1.18943	0.012216	0.03991	0.31421	-1.6702
641	(3S)-3-(2-methylpyrimidin-5-yl)-9-(5,6,7,8-tetrahydro-1,8-naphthyridin-2-yl)nonanoic acid	C22H30N4O2	5.78	383.244	25.067	0.75999	1.18922	0.010705	0.036682	0.377	-1.4074
642	2-Isopropyl-6-methyl-4-pyrimidinol	C8H12N2O	4.53	153.102	25.059	0.75976	1.18886	0.010483	0.036154	0.1206	-3.0516
643	_5Z_-5-_4-Hydroxy-3-methoxybenzylidene_-1,3-thiazolidine-2,4-dione	C11H9NO4S	2.9	252.033	25.047	0.75939	1.18828	0.0096176	0.034051	0.35987	-1.4745
644	Entinostat	C21H20N4O3	4.88	377.162	25.036	0.75906	1.18777	0.010862	0.037127	0.41711	-1.2615
645	2-_6-Methyl-2-pyridinyl_-N-_4-pyridinyl_-4-quinazolinamine	C19H15N5	5.25	314.14	25.024	0.75868	1.18717	0.01169	0.038856	0.36079	-1.4708
646	N-alpha-(Tert-Butoxycarbonyl)-L-lysine	C11H22N2O4	1.59	247.166	25.014	0.75839	1.18672	0.008932	0.032354	0.31474	-1.6678
647	Tributyl phosphorotrithioate	C12H27OPS3	2.89	315.103	25.008	0.75819	1.1864	0.010371	0.035906	0.17784	-2.4913
648	1-(4-Nitroanilino)-2-pyrrolidinone	C10H11N3O3	2.77	222.088	25.005	0.75811	1.18629	0.010758	0.036817	0.178	-2.4901
649	5-Ethyl-2-thiophenecarbaldehyde	C7H8OS	5.67	141.037	24.985	0.7575	1.18532	0.0085467	0.031283	0.26726	-1.9037
650	N-Acetyltryptophan	C13H14N2O3	2.12	247.108	24.98	0.75734	1.18508	0.010993	0.037381	0.38094	-1.3924
651	neobavaisoflavone	C20H18O4	4.33	323.127	24.976	0.75723	1.1849	0.0105	0.036167	0.37693	-1.4076
652	3-Oxo-3,4-dihydro-2H-benzo[b][1,4]thiazine-7-carboxylic acid	C9H7NO3S	2.59	210.022	24.964	0.75688	1.18435	0.0093036	0.033279	0.32797	-1.6084
653	1-(2-Nitrobenzylidenamino)-2,4-imidazolidinedione	C10H8N4O4	5.08	249.062	24.937	0.75604	1.18305	0.010539	0.036256	0.3758	-1.4119
654	1-Naphthaleneacetamide	C12H11NO	4.62	186.091	24.913	0.75532	1.18191	0.012505	0.040441	0.21054	-2.2478
655	Cer 30:3;2O/16:4	C46H79NO3	21.16	694.615	24.908	0.75515	1.18166	0.0089681	0.032397	0.17872	-2.4842
656	(2R,3S,4S,5R,6S)-2-(hydroxymethyl)-6-[4-(hydroxymethyl)-1-propan-2-ylcyclohex-3-en-1-yl]oxyoxane-3,4,5-triol	C16H28O7	6.27	333.191	24.905	0.75508	1.18154	0.012933	0.041428	0.33131	-1.5937
657	2-(5-acetyl-2,3-dihydro-1-benzofuran-2-yl)prop-2-enyl 3-methylbutanoate	C18H22O4	6.97	303.159	24.897	0.75483	1.18114	0.011603	0.038619	0.24741	-2.015
658	Deltarasin	C40H37N5O	7.14	604.307	24.886	0.7545	1.18062	0.012153	0.039821	0.37643	-1.4095
659	Mandelonitrile benzoate	C15H11NO2	2.91	238.087	24.882	0.75438	1.18044	0.011703	0.038856	0.38467	-1.3783
660	Unknown	C16H10O5	2.7	283.061	24.881	0.75434	1.18038	0.012514	0.040441	0.36175	-1.4669
661	Prulaurasin	C14H17NO6	1.67	296.113	24.879	0.75429	1.1803	0.0085543	0.031283	0.21414	-2.2234
662	Pyrenophorol	C16H24O6	4.96	313.165	24.873	0.75409	1.17999	0.011477	0.038392	0.30317	-1.7218
663	Phenylalanylisoleucine (isomer of 1328)	C15H22N2O3	2.93	279.17	24.862	0.75378	1.17951	0.012107	0.039821	0.38303	-1.3845
664	NCGC00381375-01(6E)-heptadeca-6,16-diene-1,2,4-triol	C17H32O3	11.02	285.242	-24.844	-0.75321	1.17862	0.010107	0.035268	2.2102	1.1441
665	1-Phenyl-2-(3,4,5,6-tetrahydro-2H-[2,3']bipyridinyl-1-yl)-ethanone	C18H20N2O	12.1	281.165	-24.838	-0.75304	1.17835	0.012293	0.040066	4.6155	2.2065
666	DIMETHYLCAFFEIC ACID	C11H12O4	3.68	209.081	24.837	0.75302	1.17832	0.01155	0.038587	0.3921	-1.3507
667	Methfuroxam	C14H15NO2	4.84	230.117	24.829	0.75278	1.17794	0.011883	0.039208	0.38724	-1.3687
668	3-hydroxy-C4-homoserine lactone	C8H13NO4	2.21	188.092	24.826	0.75267	1.17777	0.012421	0.040383	0.42331	-1.2402
669	(E)-3-(acetyloxymethyl)-5-(2-formyl-4-hydroxy-5,5,8a-trimethyl-1,4,4a,6,7,8-hexahydronaphthalen-1-yl)pent-2-enoic acid	C22H32O6	5.99	393.226	24.817	0.75242	1.17738	0.011449	0.03839	0.19593	-2.3516
670	4-Hydroxymandelonitrile	C8H7NO2	2.91	150.055	24.815	0.75234	1.17726	0.012167	0.039821	0.43127	-1.2133
671	m-Cresol	C7H8O	2.9	109.065	24.798	0.75185	1.17648	0.011792	0.039003	0.31798	-1.653
672	N1-[3-(Benzyloxy)benzyl]-1H-tetrazole-1,5-diamine	C15H16N6O	2.47	297.146	24.784	0.75141	1.1758	0.014539	0.044501	0.27372	-1.8692
673	Unknown	C14H27NO4	3.93	274.202	24.782	0.75136	1.17572	0.011764	0.038961	0.19185	-2.3819
674	2-Amino-4,5-dihydronaphtho[1,2-b]thiophene-3-carbonitrile	C13H10N2S	10.95	227.064	-24.774	-0.75111	1.17533	0.012507	0.040441	4.3192	2.1108
675	3-Methylpyridin-4-ylamine	C6H8N2	2.24	109.076	24.773	0.75107	1.17526	0.011306	0.038107	0.18391	-2.4429
676	1-(Piperidin-4-yl)ethan-1-ol	C7H15NO	2.9	130.123	24.768	0.75092	1.17502	0.011764	0.038961	0.20532	-2.284
677	Ketoprofen	C16H14O3	7.95	255.102	24.761	0.75072	1.17472	0.011572	0.038587	0.13224	-2.9187
678	MEX_236.1645_17.7	C14H21NO2	3.23	236.165	24.747	0.75028	1.17403	0.012136	0.039821	0.39065	-1.356
679	2-Thiazolamine, N-(4-ethoxyphenyl)-4-(2-methylimidazo)[1,2-a]pyridin-3-yl	C19H18N4OS	2.91	351.126	24.747	0.75027	1.17401	0.011875	0.039208	0.38913	-1.3617
680	alpha-Methyl-1-piperidineethanol	C8H17NO	5.63	144.138	24.731	0.74979	1.17326	0.011462	0.03839	0.31192	-1.6808
681	Trans-Cinnamic acid	C9H8O2	4.49	149.06	24.729	0.74976	1.17321	0.012173	0.039821	0.21812	-2.1968
682	PI-Cer 43:1_3O	C49H96NO12P	22.82	922.672	-24.725	-0.74961	1.17298	0.012777	0.041079	4.372	2.1283
683	2-((Phenylsulfonyl)amino)-5-propylbenzoic acid	C16H17NO4S	8.39	320.095	24.72	0.74947	1.17277	0.010421	0.035989	0.33724	-1.5682
684	Catechin Tetramethylether	C19H22O6	4.86	347.15	24.719	0.74944	1.17271	0.012416	0.040383	0.23549	-2.0863
685	Sudan III	C22H16N4O	2.9	353.14	24.714	0.74928	1.17246	0.011137	0.03768	0.37068	-1.4318
686	(2R)-3-Hydroxyisovaleroylcarnitine	C12H23NO5	2.93	262.165	24.698	0.7488	1.17171	0.011579	0.038587	0.40574	-1.3014
687	(4R)-3-methylidene-4-[(E)-3-methyl-4-(4-methyl-5-oxooxolan-2-yl)but-2-enyl]oxolan-2-one	C15H20O4	5.4	265.143	24.698	0.74879	1.1717	0.013069	0.041627	0.43717	-1.1937
688	alpha-guaiaconic acid	C20H20O5	6.81	341.138	24.695	0.74871	1.17156	0.013779	0.043016	0.23789	-2.0716
689	Aspartam	C14H18N2O5	1.69	295.128	24.691	0.74859	1.17138	0.010618	0.036431	0.3418	-1.5488
690	N-[2-[7-methoxy-6-[(Z)-(1-methyl-2,4,6-trioxo-1,3-diazinan-5-ylidene)methyl]-1,3-benzodioxol-5-yl]ethyl]-N-methylbenzamide	C24H23N3O7	2.89	466.161	24.68	0.74826	1.17087	0.012944	0.041428	0.39239	-1.3497
691	2-Hydroxybenzonitrile	C7H5NO	2.53	120.044	24.658	0.74759	1.16981	0.015006	0.045051	0.29927	-1.7405
692	4-Aminophenyl-1-thio-beta-D-galactopyranoside	C12H17NO5S	5.02	288.09	24.652	0.74742	1.16955	0.010599	0.036412	0.33009	-1.5991
693	SPB 16:0;O3	C16H35NO3	10.47	290.269	24.636	0.74693	1.16879	0.014269	0.043928	0.32732	-1.6112
694	1-Acetylimidazole	C5H6N2O	2.6	111.055	24.629	0.7467	1.16843	0.012798	0.041079	0.19939	-2.3263
695	Unknown	C10H11NO5	1.73	226.071	24.614	0.74625	1.16772	0.010991	0.037381	0.11507	-3.1194
696	MLS001141191-01	C24H30N4O3	6.91	423.239	24.613	0.74622	1.16767	0.014999	0.045051	0.31895	-1.6486
697	7-Methylsulfenylheptyl isothiocyanate	C9H17NS2	2.6	204.087	24.608	0.74608	1.16745	0.013753	0.042986	0.49129	-1.0253
698	[1,1'-Biphenyl]-2-carboxylic acid, 4'-[2,3-dimethyl-5-(1S)-1-(4-nitrophenyl0ethyl_amino_carbonyl_-1H-indol-1-yl_methyl_-	C33H29N3O5	2.92	548.218	24.605	0.74597	1.16728	0.013951	0.043359	0.37513	-1.4145
699	N,N-dimethylhistidine	C8H13N3O2	2.84	184.108	24.592	0.74558	1.16667	0.012633	0.040676	0.16767	-2.5763
700	Swietenocoumarin F	C17H18O6	4.79	319.118	24.584	0.74535	1.16632	0.012556	0.040491	0.25701	-1.9601
701	dG-N2-2NA	C20H20N6O4	2.89	409.162	24.582	0.7453	1.16623	0.012804	0.041079	0.39624	-1.3356
702	5-(3-Ethyl-[1,2,4]triazolo[3,4-b][1,3,4]-thiadiazol-6-yl)-2-methyl-phenylamine	C12H13N5S	5.22	260.096	24.566	0.74481	1.16547	0.013281	0.04205	0.19595	-2.3514
703	Dehydrosalsolidine	C12H15NO2	2.89	206.118	24.529	0.74367	1.16369	0.013521	0.042609	0.22149	-2.1747
704	Ser-Tyr	C12H16N2O5	1.64	269.114	24.514	0.74321	1.16297	0.010222	0.035506	0.2351	-2.0886
705	Gabapentin related compound A	C9H15NO	6.2	154.123	24.502	0.74287	1.16244	0.012029	0.039641	0.20474	-2.2882
706	Isocarbamid	C8H15N3O2	2.53	186.124	24.494	0.74262	1.16205	0.014198	0.043759	0.31878	-1.6494
707	3-(4-Ethoxyphenyl)-6-fluoro-4-methylcoumarin	C18H15FO3	2.47	299.108	24.491	0.74253	1.16191	0.013864	0.043229	0.2766	-1.8541
708	6-Hydroxynicotinic acid	C6H5NO3	2.57	140.034	24.474	0.74201	1.16109	0.014993	0.045051	0.36808	-1.4419
709	(S)-4-benzyl-3-[(S)-3-hydroxy-2,2-dimethyloctanoyl]oxazolidin-2-one	C20H29NO4	5.69	348.216	24.471	0.74191	1.16092	0.013021	0.041523	0.20029	-2.3198
710	3-Mercaptobenzoic acid	C7H6O2S	6.22	155.016	24.458	0.74153	1.16034	0.012969	0.041458	0.18713	-2.4179
711	5-Ethyl-2'-deoxyuridine	C11H16N2O5	1.86	257.114	24.451	0.74131	1.16	0.012464	0.040441	0.33131	-1.5938
712	Pro-Asn	C9H15N3O4	1.86	230.113	24.447	0.74118	1.15978	0.013095	0.041659	0.28784	-1.7966
713	Dexamethasone	C22H29FO5	5.21	393.207	24.439	0.74094	1.15941	0.015028	0.045067	0.37679	-1.4082
714	Reticuline	C19H23NO4	5.09	330.17	24.426	0.74056	1.15883	0.013141	0.041738	0.395	-1.3401
715	SL 20:2;O/10:0	C30H57NO5S	14.17	544.402	24.425	0.74052	1.15875	0.01489	0.045051	0.36515	-1.4534
716	11-Hydroxy-11-isopropyl-4-methoxy-8-methyl-10,11-dihydro-6H-oxepino[2,3-d]pyrazino[1,2-a]pyrimidine-6,9(8H)-dione	C16H19N3O5	2.91	334.14	24.409	0.74004	1.15801	0.013654	0.042874	0.40203	-1.3146
717	4-(3-Hexyl-4-methyl-2,5-dioxopyrrol-1-yl)butanamide	C15H24N2O3	4.41	281.186	24.408	0.74001	1.15796	0.015605	0.046278	0.36116	-1.4693
718	Phenylacetic acid	C8H8O2	3.28	137.06	24.407	0.73996	1.15789	0.013421	0.042343	0.20264	-2.303
719	Foliosidine acetonide	C19H25NO5	3.16	348.18	24.406	0.73994	1.15784	0.014468	0.044336	0.40341	-1.3097
720	Quassin	C22H28O6	6.3	389.195	24.4	0.73976	1.15756	0.01464	0.044621	0.42912	-1.2206
721	Unknown	C13H24N2O5	2.89	289.176	24.397	0.73967	1.15743	0.01375	0.042986	0.34842	-1.5211
722	N-succinoylanthranilic acid	C11H11NO5	1.63	238.07	24.396	0.73966	1.15741	0.011377	0.038296	0.30162	-1.7292
723	6-Amino-2-benzoxazolinone	C7H6N2O2	2.75	151.05	24.387	0.73937	1.15695	0.014087	0.043669	0.40525	-1.3031
724	4-methoxy-6-(2-(4-(3-methylbut-2-enoxy)phenyl)ethyl)-1,3-benzodioxole	C21H24O4	9.5	341.174	24.386	0.73934	1.15691	0.015683	0.046456	0.33712	-1.5687
725	Unknown	C42H89N3O4S8	0.12	956.469	24.386	0.73933	1.15689	0.014124	0.043734	0.31945	-1.6463
726	Tomaymycin-DH-PPL hemiaminal	C16H20N2O4	2.94	305.15	24.384	0.7393	1.15684	0.013604	0.04277	0.40057	-1.3199
727	17-Epiestriol	C18H24O3	5.88	289.181	24.384	0.73928	1.15681	0.0134	0.042327	0.23322	-2.1002
728	NX2 toxin	C17H24O6	7.18	307.153	24.375	0.73901	1.15639	0.014293	0.043942	0.27943	-1.8394
729	[(1E,3E,5E)-6-[(2R,3R,3aR,4R,5R,6aS)-2-ethyl-3,4-dihydroxy-3,3a-dimethyl-2,4,5,6a-tetrahydrofuro[2,3-b]furan-5-yl]hexa-1,3,5-trienyl]-4-methoxy-5-methylpyran-2-one	C23H30O7	7.55	419.206	24.375	0.73899	1.15637	0.014014	0.043495	0.40487	-1.3045
730	Viridicatol	C15H11NO3	5.33	254.082	24.371	0.73889	1.1562	0.015843	0.046767	0.3622	-1.4651
731	1,5-(Epoxymethano)cyclopenta[c]pyran-3-carboxamide, 1,4a,5,7a-tetrahydro-8-oxo	C10H9NO4	1.65	208.06	24.351	0.73828	1.15525	0.011165	0.037727	0.25961	-1.9456
732	p-Toluenesulfonamide	C7H9NO2S	2.34	172.043	24.347	0.73816	1.15507	0.014645	0.044621	0.30362	-1.7197
733	4-Hydroxycyclohexylcarboxylic acid	C7H12O3	2.92	145.086	24.338	0.7379	1.15465	0.015337	0.045583	0.29837	-1.7448
734	3-Methyl-2-oxindole	C9H9NO	4.34	148.076	24.325	0.73749	1.15402	0.01528	0.045515	0.39624	-1.3356
735	Dehydro-piliformic-acid	C11H16O4	4.8	213.112	24.325	0.73749	1.15401	0.01533	0.045583	0.3721	-1.4262
736	Ricinine	C8H8N2O2	2.17	165.066	24.323	0.73744	1.15394	0.01326	0.042036	0.38727	-1.3686
737	Tebufenpyrad	C18H24ClN3O	7.27	334.167	24.323	0.73743	1.15393	0.016129	0.047355	0.24721	-2.0162
738	1,4-Dimethoxy-2-(2-phenylvinyl)benzene	C16H16O2	7.52	241.123	24.316	0.73721	1.15358	0.015137	0.045242	0.46221	-1.1134
739	Convoline	C16H21NO5	2.9	308.15	24.298	0.73666	1.15272	0.014873	0.045051	0.32064	-1.641
740	5-Bromo-2-chloro-3-nitropyridine	C5H2BrClN2O2	1.2	236.907	24.287	0.73633	1.15219	0.013151	0.041738	0.46979	-1.0899
741	(8aR,12S,12aR)-12-hydroxy-4-methyl-4,5,6,7,8,8a,12,12a-octahydro-1H-3-benzoxecine-2,9-dione	C14H20O4	5.33	253.144	24.269	0.73579	1.15135	0.01511	0.045213	0.41064	-1.284
742	2-((2-Methoxyanilino)carbonyl)benzoic acid	C15H13NO4	1.68	272.091	24.255	0.73537	1.15069	0.014771	0.044903	0.32303	-1.6303
743	PyroGlu-Met	C10H16N2O4S	2.82	261.09	24.239	0.73488	1.14993	0.014309	0.043942	0.17798	-2.4902
744	2-Methoxyestradiol	C19H26O3	7.65	303.196	24.236	0.73481	1.14981	0.014614	0.044621	0.42454	-1.236
745	Glutamyl-S-methylcysteine	C9H16N2O5S	5.71	265.085	24.235	0.73478	1.14977	0.014643	0.044621	0.40853	-1.2915
746	4-Hydroxy-3-(2-(1H-imidazol-5-yl)ethyl)-4,5,5-trimethyl-1,3-oxazolidin-2-one	C11H17N3O3	2.12	240.134	24.235	0.73476	1.14975	0.014323	0.043942	0.40389	-1.308
747	(3-Ethoxy-2-(ethoxycarbonyl)-3-oxo-1-propenyl)amino)acetic acid	C10H15NO6	1.68	246.097	24.213	0.73409	1.14869	0.012502	0.040441	0.32149	-1.6372
748	Methyl 3-amino-1-benzothiophene-2-carboxylate	C10H9NO2S	2.9	208.043	24.207	0.73392	1.14843	0.014912	0.045051	0.15112	-2.7263
749	(E)-3,10-Dihydroxy-4,9-dimethyldodec-6-enedioic acid	C14H24O6	6.07	289.164	24.202	0.73378	1.1482	0.015745	0.04655	0.18721	-2.4173
750	Unknown	C10H14O5	1.58	215.092	24.198	0.73365	1.148	0.016717	0.048256	0.23269	-2.1035
751	Zoniporide	C17H16N6O	2.48	321.146	24.196	0.73359	1.14791	0.016725	0.048256	0.3784	-1.402
752	Bestatin	C16H24N2O4	3.73	309.182	24.183	0.73319	1.14728	0.013325	0.042141	0.36324	-1.461
753	S-4-benzyl-3-isobutyryloxazolidin-2-one	C14H17NO3	3.22	248.129	24.18	0.73309	1.14714	0.016494	0.047901	0.41592	-1.2656
754	1H-pyrazolo[3,4-d]pyrimidin-4-amine	C16H19N5O2	5.86	314.16	24.178	0.73305	1.14707	0.01671	0.048256	0.20328	-2.2985
755	3-oxo-C13-HSL	C17H29NO4	7.61	312.218	24.169	0.73276	1.14661	0.016111	0.047355	0.4054	-1.3026
756	1H-Pyrazolo[3,4-D]pyrimidin-4-amine	C19H19N5	6.82	318.171	24.157	0.73241	1.14607	0.015863	0.046767	0.37344	-1.421
757	Normetanephrine	C9H13NO3	2.16	184.097	24.156	0.73236	1.14598	0.015876	0.046767	0.25744	-1.9577
758	NPE_228.1019_12.4	C14H13NO2	5.46	228.102	24.153	0.73227	1.14584	0.016376	0.047766	0.19825	-2.3346
759	Methyl(oxolan-2-ylmethyl)amine	C6H13NO	1.53	116.107	24.146	0.73208	1.14555	0.014731	0.044831	0.22837	-2.1306
760	N-(1-(1H-Benzimidazol-2-yl)-3-methyl-1H-pyrazol-5-yl)acetamide	C13H13N5O	2.3	256.119	24.139	0.73185	1.14519	0.013931	0.043359	0.33419	-1.5812
761	Aniline; AIF; CE30; MS2Dec	C6H7N	15.68	94.0653	24.109	0.73093	1.14375	0.014921	0.045051	0.33896	-1.5608
762	Dhas#18	C17H32O8	7.16	365.216	24.1	0.73068	1.14336	0.017179	0.048967	0.2508	-1.9954
763	VEN_292.1908_9.6	C17H25NO3	5.18	292.19	24.099	0.73063	1.14327	0.016813	0.048458	0.25709	-1.9597
764	Dibutylhydroxytoluene	C15H24O	9.17	221.19	24.091	0.73041	1.14293	0.01523	0.045419	0.45091	-1.1491
765	(2E)-1-(4-Fluorophenyl)-3-(furan-2-yl)prop-2-en-1-one	C13H9FO2	2.2	217.065	24.069	0.72974	1.14188	0.015005	0.045051	0.40359	-1.309
766	Succinic semialdehyde	C4H6O3	2.91	103.039	24.03	0.72856	1.14003	0.016937	0.048606	0.21469	-2.2197
767	(5S,1R)-8-azabicyclo[3.2.1]oct-3-yl 4-hydroxy-3-methoxybenzoate	C15H19NO4	2.9	278.139	24.023	0.72833	1.13968	0.016351	0.047746	0.34936	-1.5172
768	Tetradecylamine	C14H31N	11.46	214.253	-24.022	-0.72832	1.13967	0.01104	0.037493	2.3638	1.2411
769	(4-Methoxypyridin-2-yl)methanamine	C7H10N2O	2.9	139.086	24.004	0.72776	1.13878	0.016472	0.047901	0.20002	-2.3218
770	Triallyl trimellitate	C18H18O6	4.93	331.117	24	0.72762	1.13858	0.016973	0.048655	0.45509	-1.1358
771	3,5-Dimethoxyphenol	C8H10O3	3.71	155.07	23.993	0.72743	1.13827	0.016932	0.048606	0.29627	-1.755
772	N2-(4-Nitrophenyl)-L-glutamine	C11H13N3O5	2.8	268.093	23.99	0.72734	1.13814	0.017093	0.048843	0.41541	-1.2674
773	2-(4-Methoxyphenyl)-1,3-thiazolidine-4-carboxylic acid	C11H13NO3S	4.66	240.068	23.952	0.72617	1.1363	0.016489	0.047901	0.21857	-2.1938
774	Gabapentin-lactam	C9H15NO	2.9	154.122	23.883	0.7241	1.13307	0.016252	0.04756	0.23235	-2.1056
775	Pyruvic acid	C3H4O3	8.49	89.0233	23.881	0.72403	1.13296	0.017065	0.048814	0.36919	-1.4376
776	N1-Methyl-4-pyridone-3-carboxamide	C7H8N2O2	2.15	153.066	23.878	0.72393	1.1328	0.017021	0.048741	0.18379	-2.4439
777	Diethyl 4-(4-fluorophenyl)-2,6-dimethyl-1,4-dihydropyridine-3,5-dicarboxylate	C19H22FNO4	4.36	348.16	23.858	0.72332	1.13185	0.016491	0.047901	0.41465	-1.27
778	4-hydroxy-3-_E_-7-hydroxy-3,7-dimethyl-4-oxooct-5-enyl_-5-_3-methylbut-2-enyl_benzoic acid	C22H30O5	7.18	375.217	23.809	0.72186	1.12955	0.016891	0.048578	0.418	-1.2584
779	Phenol	C6H6O	2.92	95.0493	23.75	0.72006	1.12675	0.016174	0.047436	0.49788	-1.0061
780	4-Amino-3-thiophen-2-ylbutyric acid	C8H11NO2S	4.83	186.058	23.72	0.71914	1.1253	0.017192	0.048967	0.17612	-2.5054
781	5-[(Z)-5-hydroxy-3-methylpent-3-enyl]-1,4a-dimethyl-6-methylidene-3,4,5,7,8,8a-hexahydro-2H-naphthalene-1-carboxylic acid	C20H32O3	10.05	321.242	-23.289	-0.70608	1.10487	0.017119	0.048864	6.4307	2.685
